# Supplementary material for: The effect of taxonomic classification by full-length 16S rRNA sequencing with a synthetic long-read technology
Source: Sci Rep. 2021 Jan 18;11:1727. doi: 10.1038/s41598-020-80826-9 (PMC7814050; doi:10.1038/s41598-020-80826-9)
Supplement: Supplementary file 6 — Supplementary Table S1. [file 41598_2020_80826_MOESM6_ESM.xlsx]

## Sheet: sFL16S
Supplementary Table S1. Statistics of metagenome sequencing data.
Sample name	Demultiplexed reads count	Average short-reads count assembled per each 16S molecule	Synthetic long-reads count	Filtered	Denoised	Region	QIIME2 metrics
A_1	11192767	1121.93	29224	8309	7871	V1-V9	DADA2
A_2	10519608	1032.56	26810	8543	8136	V1-V9	DADA2
A_3	12785096	763.569	29676	8812	8402	V1-V9	DADA2
A_4	13062313	1027.08	36614	13986	13363	V1-V9	DADA2
A_5	9395652	815.592	41480	12590	12167	V1-V9	DADA2
A_6	10505928	1004.92	30818	10712	10181	V1-V9	DADA2
A_7	12102783	1172.57	26804	9541	9054	V1-V9	DADA2
A_8	19074807	1297.29	26249	8789	8330	V1-V9	DADA2
B_1	12689383	1272.83	30941	8309	7981	V1-V9	DADA2
B_2	25806876	2174.88	55427	10177	9955	V1-V9	DADA2
B_3	12710017	1155.83	35395	10486	10078	V1-V9	DADA2
B_4	12405338	1375.56	32329	9147	8869	V1-V9	DADA2
B_5	17170888	1159.38	36095	11540	11209	V1-V9	DADA2
B_6	13041213	1039.48	28234	7633	7395	V1-V9	DADA2
B_7	14215186	1125.14	41235	12488	12188	V1-V9	DADA2
B_8	15034446	1095.04	32834	10513	10202	V1-V9	DADA2
C_1	13505749	1432.82	30071	8037	7831	V1-V9	DADA2
C_2	19602411	1461.96	42868	11362	11095	V1-V9	DADA2
C_3	15447358	1379.15	109082	18911	18665	V1-V9	DADA2
C_4	20499617	1726.64	34400	9512	9353	V1-V9	DADA2
C_5	10555093	1024.78	26358	4514	4365	V1-V9	DADA2
C_6	13687588	1262.97	42829	10055	9817	V1-V9	DADA2
C_7	55930735	2500.59	26100	8462	8244	V1-V9	DADA2
C_8	13354499	2470.69	31137	9047	8750	V1-V9	DADA2

## Sheet: V34
Supplementary Table S1. Statistics of metagenome sequencing data.
Sample name	Demultiplexed reads count	Filtered	Denoised	Merged	non-Chimeric	Region	QIIME2 metrics
A_1	65402	45386	45386	41560	34979	V3-V4	DADA2
A_2	34741	22581	22581	19940	16876	V3-V4	DADA2
A_3	49566	40339	40339	36161	30481	V3-V4	DADA2
A_4	59285	48300	48300	43897	37212	V3-V4	DADA2
A_5	61188	51214	51214	47393	40801	V3-V4	DADA2
A_6	76798	63071	63071	58225	49496	V3-V4	DADA2
A_7	44476	35770	35770	33009	29846	V3-V4	DADA2
A_8	73530	60775	60775	56980	51155	V3-V4	DADA2
B_1	69365	47122	47122	42740	36483	V3-V4	DADA2
B_2	78846	51563	51563	47322	41427	V3-V4	DADA2
B_3	104390	87471	87471	84969	80102	V3-V4	DADA2
B_4	77002	63166	63166	60068	53987	V3-V4	DADA2
B_5	71255	59262	59262	55626	47261	V3-V4	DADA2
B_6	63493	52579	52579	48656	41370	V3-V4	DADA2
B_7	88810	73854	73854	70170	62365	V3-V4	DADA2
B_8	81325	67597	67597	64632	58819	V3-V4	DADA2
C_1	58307	42292	42292	39691	34425	V3-V4	DADA2
C_2	60579	38754	38754	36003	30265	V3-V4	DADA2
C_3	71845	58862	58862	57001	52819	V3-V4	DADA2
C_4	158477	132107	132107	126466	100222	V3-V4	DADA2
C_5	88294	73578	73578	71687	66032	V3-V4	DADA2
C_6	89531	75403	75403	73682	67826	V3-V4	DADA2
C_7	106969	89376	89376	87362	79685	V3-V4	DADA2
C_8	68367	57054	57054	55319	50957	V3-V4	DADA2
