# Supplementary material for: The effect of taxonomic classification by full-length 16S rRNA sequencing with a synthetic long-read technology
Source: Sci Rep. 2021 Jan 18;11:1727. doi: 10.1038/s41598-020-80826-9 (PMC7814050; doi:10.1038/s41598-020-80826-9)
Supplement: Supplementary file 8 — Supplementary Table S3. [file 41598_2020_80826_MOESM8_ESM.xlsx]

## Sheet: Supplementary Table 3
Supplementary Table S3. Quantified alpha-diversity statistics of each sample.
Sample name	Observed_otus	Chao1	Pielou_e	Shannon	Simpson	Region
A_1_V3V4	159	178.714	0.738368	5.3996	0.951035	V3-V4
A_2_V3V4	122	122.789	0.721359	4.99955	0.934531	V3-V4
A_3_V3V4	178	190	0.733901	5.48645	0.944424	V3-V4
A_4_V3V4	183	201.056	0.740275	5.56368	0.946371	V3-V4
A_5_V3V4	165	217.5	0.706121	5.20151	0.933835	V3-V4
A_6_V3V4	197	223.64	0.70728	5.39092	0.934871	V3-V4
A_7_V3V4	144	148.789	0.751044	5.38493	0.951029	V3-V4
A_8_V3V4	172	200.636	0.700874	5.20488	0.933777	V3-V4
B_1_V3V4	143	166.1	0.780777	5.59026	0.959795	V3-V4
B_2_V3V4	150	159.714	0.767928	5.55121	0.956961	V3-V4
B_3_V3V4	141	153.667	0.685977	4.89757	0.907452	V3-V4
B_4_V3V4	141	166	0.693408	4.95062	0.915789	V3-V4
B_5_V3V4	136	141.714	0.658486	4.66699	0.887749	V3-V4
B_6_V3V4	148	173	0.708339	5.10674	0.921446	V3-V4
B_7_V3V4	125	132.556	0.716314	4.98969	0.922112	V3-V4
B_8_V3V4	146	160.056	0.711489	5.11548	0.923773	V3-V4
C_1_V3V4	94	97.1111	0.748775	4.90791	0.917888	V3-V4
C_2_V3V4	88	88.3	0.754262	4.8721	0.919892	V3-V4
C_3_V3V4	88	101.2	0.731882	4.72754	0.925762	V3-V4
C_4_V3V4	95	112.1	0.712017	4.67785	0.928126	V3-V4
C_5_V3V4	97	107.462	0.699932	4.61949	0.914231	V3-V4
C_6_V3V4	88	88.5882	0.704237	4.54897	0.911757	V3-V4
C_7_V3V4	87	91.2308	0.723585	4.66202	0.931411	V3-V4
C_8_V3V4	92	93	0.725439	4.73244	0.920497	V3-V4
A_1_sFL16S	155	157.545	0.82608	6.01066	0.96544	V1-V9
A_2_sFL16S	161	163.333	0.806196	5.91016	0.955482	V1-V9
A_3_sFL16S	201	201.143	0.848069	6.48862	0.96678	V1-V9
A_4_sFL16S	206	207.75	0.810671	6.23122	0.950939	V1-V9
A_5_sFL16S	166	169	0.717158	5.28906	0.899623	V1-V9
A_6_sFL16S	148	149.667	0.718678	5.18128	0.897819	V1-V9
A_7_sFL16S	149	149	0.839267	6.05881	0.958381	V1-V9
A_8_sFL16S	140	141.667	0.762922	5.43908	0.922234	V1-V9
B_1_sFL16S	161	161.429	0.87317	6.40114	0.980751	V1-V9
B_2_sFL16S	211	213.118	0.860822	6.64649	0.981045	V1-V9
B_3_sFL16S	136	136	0.844183	5.98312	0.964615	V1-V9
B_4_sFL16S	125	126.429	0.824067	5.74027	0.956912	V1-V9
B_5_sFL16S	132	133.25	0.763863	5.38095	0.934241	V1-V9
B_6_sFL16S	131	131.429	0.796887	5.60484	0.946836	V1-V9
B_7_sFL16S	140	141.5	0.810406	5.77761	0.956007	V1-V9
B_8_sFL16S	133	133.857	0.808062	5.7011	0.950151	V1-V9
C_1_sFL16S	146	146.429	0.868118	6.24162	0.975707	V1-V9
C_2_sFL16S	154	156.333	0.831418	6.04174	0.969576	V1-V9
C_3_sFL16S	192	209.1	0.83694	6.34816	0.976982	V1-V9
C_4_sFL16S	115	115.5	0.85361	5.84338	0.971808	V1-V9
C_5_sFL16S	93	93	0.862195	5.63803	0.970185	V1-V9
C_6_sFL16S	123	123.545	0.845382	5.86908	0.971839	V1-V9
C_7_sFL16S	85	85	0.849141	5.44248	0.966837	V1-V9
C_8_sFL16S	95	95	0.842718	5.53654	0.965844	V1-V9
