# Supplementary material for: The effect of taxonomic classification by full-length 16S rRNA sequencing with a synthetic long-read technology
Source: Sci Rep. 2021 Jan 18;11:1727. doi: 10.1038/s41598-020-80826-9 (PMC7814050; doi:10.1038/s41598-020-80826-9)
Supplement: Supplementary file 10 — Supplementary Table S5. [file 41598_2020_80826_MOESM10_ESM.xlsx]

## Sheet: V3V4
Supplementary Table S5. Taxonomy matching rate of bacterial ASVs with NCBI database.
#Query Bacterial Taxon ID	Identity percent	Query_Genus	NCBI maching count	Matching rate	Query_Species	NCBI matching count	Matching rate
V3V4_ASV1|d__Bacteria;p__Bacteroidota;c__Bacteroidia;o__Bacteroidales;f__Bacteroidaceae;g__Bacteroides|0.9999999631620987|lev_6	97	Bacteroides	159	95.7831	*NA	0	0
V3V4_ASV2|d__Bacteria;p__Firmicutes;c__Clostridia;o__Lachnospirales;f__Lachnospiraceae;g__Roseburia|0.98527173504741|lev_6	97	Roseburia	35	29.1667	NA	0	0
V3V4_ASV3|d__Bacteria;p__Firmicutes;c__Bacilli;o__Lactobacillales;f__Streptococcaceae;g__Streptococcus|0.999999205523774|lev_6	97	Streptococcus	224	98.2456	NA	0	0
V3V4_ASV4|d__Bacteria;p__Firmicutes;c__Clostridia;o__Oscillospirales;f__Oscillospiraceae;g__Colidextribacter|0.985118646646401|lev_6	97	Colidextribacter	0	0	NA	0	0
V3V4_ASV5|d__Bacteria;p__Bacteroidota;c__Bacteroidia;o__Bacteroidales;f__Barnesiellaceae;g__Barnesiella|0.9999749281024712|lev_6	97	Barnesiella	1	33.3333	NA	0	0
V3V4_ASV6|d__Bacteria;p__Firmicutes;c__Clostridia;o__Oscillospirales;f__Ruminococcaceae;g__Subdoligranulum|0.9994059974003949|lev_6	97	Subdoligranulum	1	50	NA	0	0
V3V4_ASV7|d__Bacteria;p__Firmicutes;c__Clostridia;o__Oscillospirales;f__Ruminococcaceae;g__Incertae_Sedis;s__[Clostridium]_leptum|0.9638754012702083|lev_7	97	Incertae_Sedis	0	0	[Clostridium]_leptum	5	100
V3V4_ASV9|d__Bacteria;p__Bacteroidota;c__Bacteroidia;o__Bacteroidales;f__Bacteroidaceae;g__Bacteroides|0.9998506606326782|lev_6	97	Bacteroides	0	0	NA	0	0
V3V4_ASV10|d__Bacteria;p__Proteobacteria;c__Gammaproteobacteria;o__Aeromonadales;f__Succinivibrionaceae;g__Succinivibrio|0.9981801187842345|lev_6	97	Succinivibrio	3	100	NA	0	0
V3V4_ASV11|d__Bacteria;p__Firmicutes;c__Bacilli;o__Lactobacillales;f__Streptococcaceae;g__Streptococcus|0.9999993944348158|lev_6	97	Streptococcus	204	95.3271	NA	0	0
V3V4_ASV13|d__Bacteria;p__Firmicutes;c__Bacilli;o__Erysipelotrichales;f__Erysipelatoclostridiaceae;g__Erysipelatoclostridium|0.9999593117233253|lev_6	97	Erysipelatoclostridium	16	76.1905	NA	0	0
V3V4_ASV14|d__Bacteria;p__Bacteroidota;c__Bacteroidia;o__Bacteroidales;f__Bacteroidaceae;g__Bacteroides;s__Bacteroides_thetaiotaomicron|0.7023451242221282|lev_7	97	Bacteroides	202	97.5845	Bacteroides_thetaiotaomicron	40	19.3237
V3V4_ASV16|d__Bacteria;p__Firmicutes;c__Clostridia;o__Lachnospirales;f__Lachnospiraceae;g__Eisenbergiella;s__uncultured_organism|0.7044924178970444|lev_7	97	Eisenbergiella	12	44.4444	uncultured_organism	0	0
V3V4_ASV17|d__Bacteria;p__Firmicutes;c__Bacilli;o__Lactobacillales;f__Streptococcaceae;g__Streptococcus|0.9999997445130366|lev_6	97	Streptococcus	188	94.4724	NA	0	0
V3V4_ASV18|d__Bacteria;p__Firmicutes;c__Bacilli;o__Lactobacillales;f__Leuconostocaceae;g__Leuconostoc|0.9999994573528672|lev_6	97	Leuconostoc	154	98.7179	NA	0	0
V3V4_ASV19|d__Bacteria;p__Firmicutes;c__Negativicutes;o__Acidaminococcales;f__Acidaminococcaceae;g__Phascolarctobacterium;s__Ruminococcus_sp.|0.8569632535100269|lev_7	97	Phascolarctobacterium	0	0	Ruminococcus_sp.	0	0
V3V4_ASV20|d__Bacteria;p__Firmicutes;c__Clostridia;o__Lachnospirales;f__Lachnospiraceae;g__Lachnospiraceae_UCG-010|0.9706192658012406|lev_6	97	Lachnospiraceae_UCG-010	0	0	NA	0	0
V3V4_ASV21|d__Bacteria;p__Firmicutes;c__Clostridia;o__Peptostreptococcales-Tissierellales;f__Peptostreptococcales-Tissierellales;g__Fenollaria;s__uncultured_bacterium|0.7399123899801525|lev_7	97	Fenollaria	0	0	uncultured_bacterium	0	0
V3V4_ASV22|d__Bacteria;p__Proteobacteria;c__Gammaproteobacteria;o__Burkholderiales;f__Sutterellaceae;g__Sutterella;s__Sutterella_wadsworthensis|0.844125090552535|lev_7	97	Sutterella	26	92.8571	Sutterella_wadsworthensis	24	85.7143
V3V4_ASV23|d__Bacteria;p__Firmicutes;c__Bacilli;o__Erysipelotrichales;f__Erysipelotrichaceae;g__[Clostridium]_innocuum_group|0.9999206938051511|lev_6	97	[Clostridium]_innocuum_group	0	0	NA	0	0
V3V4_ASV27|d__Bacteria;p__Firmicutes;c__Bacilli;o__Erysipelotrichales;f__Erysipelotrichaceae;g__Faecalitalea;s__Absiella_argi|0.9999558653363827|lev_7	97	Faecalitalea	0	0	Absiella_argi	1	25
V3V4_ASV28|d__Bacteria;p__Cyanobacteria;c__Cyanobacteriia;o__Chloroplast;f__Chloroplast;g__Chloroplast|0.999999999930377|lev_6	97	Chloroplast	0	0	NA	0	0
V3V4_ASV30|d__Bacteria;p__Firmicutes;c__Clostridia;o__Lachnospirales;f__Lachnospiraceae;g__Roseburia|0.919777572404217|lev_6	97	Roseburia	3	100	NA	0	0
V3V4_ASV31|d__Bacteria;p__Firmicutes;c__Clostridia;o__Lachnospirales;f__Lachnospiraceae;g__Blautia|0.9881667416657086|lev_6	97	Blautia	148	67.2727	NA	0	0
V3V4_ASV32|d__Bacteria;p__Firmicutes;c__Clostridia;o__Lachnospirales;f__Lachnospiraceae;g__uncultured;s__uncultured_Eubacterium|0.7196365241845294|lev_7	97	uncultured	0	0	uncultured_Eubacterium	0	0
V3V4_ASV33|d__Bacteria;p__Bacteroidota;c__Bacteroidia;o__Bacteroidales;f__Bacteroidaceae;g__Bacteroides|0.9999999771465883|lev_6	97	Bacteroides	173	92.0213	NA	0	0
V3V4_ASV34|d__Bacteria;p__Firmicutes;c__Clostridia;o__Oscillospirales;f__Ruminococcaceae;g__Faecalibacterium;s__uncultured_bacterium|0.8503829236324016|lev_7	97	Faecalibacterium	0	0	uncultured_bacterium	0	0
V3V4_ASV35|d__Bacteria;p__Proteobacteria;c__Gammaproteobacteria;o__Burkholderiales;f__Sutterellaceae;g__Parasutterella|0.9999999979869141|lev_6	97	Parasutterella	16	57.1429	NA	0	0
V3V4_ASV37|d__Bacteria;p__Firmicutes;c__Clostridia;o__Lachnospirales;f__Lachnospiraceae;g__Dorea;s__Dorea_formicigenerans|0.7292523106572589|lev_7	97	Dorea	37	72.549	Dorea_formicigenerans	34	66.6667
V3V4_ASV38|d__Bacteria;p__Firmicutes;c__Clostridia;o__Oscillospirales;f__Oscillospiraceae;g__Oscillibacter|0.9996520489893256|lev_6	97	Oscillibacter	3	50	NA	0	0
V3V4_ASV39|d__Bacteria;p__Bacteroidota;c__Bacteroidia;o__Bacteroidales;f__Marinifilaceae;g__Butyricimonas;s__uncultured_bacterium|0.8147279187678399|lev_7	97	Butyricimonas	7	77.7778	uncultured_bacterium	0	0
V3V4_ASV40|d__Bacteria;p__Firmicutes;c__Clostridia;o__Oscillospirales;f__Oscillospiraceae;g__Flavonifractor|0.9967173753021218|lev_6	97	Flavonifractor	20	74.0741	NA	0	0
V3V4_ASV41|d__Bacteria;p__Firmicutes;c__Clostridia;o__Oscillospirales;f__Ethanoligenenaceae;g__Acetanaerobacterium;s__uncultured_rumen|0.9999067860085044|lev_7	97	Acetanaerobacterium	0	0	uncultured_rumen	0	0
V3V4_ASV42|d__Bacteria;p__Firmicutes;c__Clostridia;o__Lachnospirales;f__Lachnospiraceae;g__[Ruminococcus]_gauvreauii_group|0.9255914847778678|lev_6	97	[Ruminococcus]_gauvreauii_group	0	0	NA	0	0
V3V4_ASV43|d__Bacteria;p__Firmicutes;c__Clostridia;o__Oscillospirales;f__Butyricicoccaceae;g__Butyricicoccus|0.9999849265353222|lev_6	97	Butyricicoccus	14	60.8696	NA	0	0
V3V4_ASV44|d__Bacteria;p__Bacteroidota;c__Bacteroidia;o__Bacteroidales;f__Tannerellaceae;g__Parabacteroides|0.9999999584373678|lev_6	97	Parabacteroides	104	94.5455	NA	0	0
V3V4_ASV45|d__Bacteria;p__Bacteroidota;c__Bacteroidia;o__Bacteroidales;f__Bacteroidaceae;g__Bacteroides|0.9999999935840991|lev_6	97	Bacteroides	173	92.0213	NA	0	0
V3V4_ASV46|d__Bacteria;p__Bacteroidota;c__Bacteroidia;o__Bacteroidales;f__Barnesiellaceae;g__Barnesiella|0.9999998861903512|lev_6	97	Barnesiella	1	33.3333	NA	0	0
V3V4_ASV47|d__Bacteria;p__Firmicutes;c__Clostridia;o__Oscillospirales;f__Oscillospiraceae;g__UCG-003;s__uncultured_bacterium|0.8272155456898578|lev_7	97	UCG-003	0	0	uncultured_bacterium	0	0
V3V4_ASV48|d__Bacteria;p__Bacteroidota;c__Bacteroidia;o__Bacteroidales;f__Bacteroidaceae;g__Bacteroides;s__Bacteroides_plebeius|0.971136758450358|lev_7	97	Bacteroides	0	0	Bacteroides_plebeius	0	0
V3V4_ASV49|d__Bacteria;p__Patescibacteria;c__Saccharimonadia;o__Saccharimonadales;f__Saccharimonadaceae;g__Saccharimonadaceae;s__uncultured_bacterium|0.8215203422316155|lev_7	97	Saccharimonadaceae	0	0	uncultured_bacterium	0	0
V3V4_ASV50|d__Bacteria;p__Firmicutes;c__Clostridia;o__Oscillospirales;f__Oscillospiraceae;g__UCG-002|0.9985999671745539|lev_6	97	UCG-002	0	0	NA	0	0
V3V4_ASV52|d__Bacteria;p__Firmicutes;c__Clostridia;o__Lachnospirales;f__Lachnospiraceae;g__Tyzzerella;s__Anaerotignum_lactatifermentans|0.8931799382309425|lev_7	97	Tyzzerella	0	0	Anaerotignum_lactatifermentans	2	50
V3V4_ASV53|d__Bacteria;p__Firmicutes;c__Negativicutes;o__Veillonellales-Selenomonadales;f__Veillonellaceae;g__Megasphaera;s__Megasphaera_micronuciformis|0.9996566383933966|lev_7	97	Megasphaera	1	100	Megasphaera_micronuciformis	1	100
V3V4_ASV54|d__Bacteria;p__Bacteroidota;c__Bacteroidia;o__Bacteroidales;f__Rikenellaceae;g__Alistipes|0.9999981809600161|lev_6	97	Alistipes	4	80	NA	0	0
V3V4_ASV56|d__Bacteria;p__Firmicutes;c__Clostridia;o__Oscillospirales;f__Oscillospiraceae;g__UCG-005|0.8285085712096146|lev_6	97	UCG-005	0	0	NA	0	0
V3V4_ASV57|d__Bacteria;p__Desulfobacterota;c__Desulfovibrionia;o__Desulfovibrionales;f__Desulfovibrionaceae;g__uncultured|0.8828854304872971|lev_6	97	uncultured	0	0	NA	0	0
V3V4_ASV58|d__Bacteria;p__Firmicutes;c__Clostridia;o__Christensenellales;f__Christensenellaceae;g__Catabacter;s__Catabacter_hongkongensis|0.7570665040227476|lev_7	97	Catabacter	2	18.1818	Catabacter_hongkongensis	2	18.1818
V3V4_ASV59|d__Bacteria;p__Firmicutes;c__Bacilli;o__Erysipelotrichales;f__Erysipelatoclostridiaceae;g__Erysipelatoclostridium|0.9999470347069479|lev_6	97	Erysipelatoclostridium	16	76.1905	NA	0	0
V3V4_ASV60|d__Bacteria;p__Firmicutes;c__Clostridia;o__Lachnospirales;f__Lachnospiraceae;g__[Eubacterium]_eligens_group|0.9947600199295442|lev_6	97	[Eubacterium]_eligens_group	0	0	NA	0	0
V3V4_ASV61|d__Bacteria;p__Bacteroidota;c__Bacteroidia;o__Bacteroidales;f__Prevotellaceae;g__Prevotella;s__Prevotella_stercorea|0.778846843692421|lev_7	97	Prevotella	3	60	Prevotella_stercorea	3	60
V3V4_ASV62|d__Bacteria;p__Firmicutes;c__Clostridia;o__Clostridiales;f__Clostridiaceae;g__Clostridium_sensu_stricto_1;s__Clostridium_butyricum|0.7102410717853403|lev_7	97	Clostridium_sensu_stricto_1	0	0	Clostridium_butyricum	35	46.6667
V3V4_ASV63|d__Bacteria;p__Firmicutes;c__Clostridia;o__Lachnospirales;f__Lachnospiraceae;g__Lachnospiraceae_UCG-001|0.8161447549982047|lev_6	97	Lachnospiraceae_UCG-001	0	0	NA	0	0
V3V4_ASV64|d__Bacteria;p__Firmicutes;c__Negativicutes;o__Veillonellales-Selenomonadales;f__Veillonellaceae;g__Veillonella|0.9404721234517835|lev_6	97	Veillonella	0	0	NA	0	0
V3V4_ASV65|d__Bacteria;p__Firmicutes;c__Clostridia;o__Oscillospirales;f__Ruminococcaceae;g__Paludicola|0.9996983132014979|lev_6	97	Paludicola	0	0	NA	0	0
V3V4_ASV67|d__Bacteria;p__Bacteroidota;c__Bacteroidia;o__Bacteroidales;f__Bacteroidaceae;g__Bacteroides;s__Bacteroides_caccae|0.7637908992029141|lev_7	97	Bacteroides	207	97.1831	Bacteroides_caccae	47	22.0657
V3V4_ASV68|d__Bacteria;p__Firmicutes;c__Negativicutes;o__Veillonellales-Selenomonadales;f__Veillonellaceae;g__Veillonella|0.9999998828332977|lev_6	97	Veillonella	46	79.3103	NA	0	0
V3V4_ASV69|d__Bacteria;p__Firmicutes;c__Bacilli;o__Erysipelotrichales;f__Erysipelotrichaceae;g__[Clostridium]_innocuum_group|0.9999085049213361|lev_6	97	[Clostridium]_innocuum_group	0	0	NA	0	0
V3V4_ASV70|d__Bacteria;p__Firmicutes;c__Clostridia;o__Oscillospirales;f__Butyricicoccaceae;g__Butyricicoccus|0.9999790190146522|lev_6	97	Butyricicoccus	14	60.8696	NA	0	0
V3V4_ASV71|d__Bacteria;p__Firmicutes;c__Clostridia;o__Lachnospirales;f__Lachnospiraceae;g__Anaerostipes|0.947445041896923|lev_6	97	Anaerostipes	0	0	NA	0	0
V3V4_ASV72|d__Bacteria;p__Synergistota;c__Synergistia;o__Synergistales;f__Synergistaceae;g__Cloacibacillus;s__Cloacibacillus_porcorum|0.8261799535717052|lev_7	97	Cloacibacillus	3	75	Cloacibacillus_porcorum	2	50
V3V4_ASV73|d__Bacteria;p__Bacteroidota;c__Bacteroidia;o__Bacteroidales;f__Rikenellaceae;g__Alistipes;s__Alistipes_finegoldii|0.9880638452152231|lev_7	97	Alistipes	22	66.6667	Alistipes_finegoldii	5	15.1515
V3V4_ASV74|d__Bacteria;p__Actinobacteriota;c__Coriobacteriia;o__Coriobacteriales;f__Coriobacteriaceae;g__Collinsella|0.9999986150319587|lev_6	97	Collinsella	128	80.5031	NA	0	0
V3V4_ASV75|d__Bacteria;p__Bacteroidota;c__Bacteroidia;o__Bacteroidales;f__Rikenellaceae;g__Alistipes;s__Alistipes_shahii|0.8911849356672107|lev_7	97	Alistipes	13	81.25	Alistipes_shahii	5	31.25
V3V4_ASV76|d__Bacteria;p__Bacteroidota;c__Bacteroidia;o__Bacteroidales;f__Tannerellaceae;g__Parabacteroides|0.9999727456200006|lev_6	97	Parabacteroides	74	94.8718	NA	0	0
V3V4_ASV77|d__Bacteria;p__Bacteroidota;c__Bacteroidia;o__Bacteroidales;f__Bacteroidaceae;g__Bacteroides;s__uncultured_bacterium|0.9146937298183234|lev_7	97	Bacteroides	0	0	uncultured_bacterium	0	0
V3V4_ASV78|d__Bacteria;p__Firmicutes;c__Clostridia;o__Lachnospirales;f__Lachnospiraceae;g__[Eubacterium]_ventriosum_group|0.8416648176840348|lev_6	97	[Eubacterium]_ventriosum_group	0	0	NA	0	0
V3V4_ASV80|d__Bacteria;p__Firmicutes;c__Clostridia;o__Clostridiales;f__Clostridiaceae;g__Clostridium_sensu_stricto_1;s__Clostridium_butyricum|0.9378152165728953|lev_7	97	Clostridium_sensu_stricto_1	0	0	Clostridium_butyricum	31	43.662
V3V4_ASV81|d__Bacteria;p__Firmicutes;c__Clostridia;o__Christensenellales;f__Christensenellaceae;g__Christensenellaceae_R-7_group|0.8751883187675553|lev_6	97	Christensenellaceae_R-7_group	0	0	NA	0	0
V3V4_ASV82|d__Bacteria;p__Firmicutes;c__Clostridia;o__Peptostreptococcales-Tissierellales;f__Anaerovoracaceae;g__[Eubacterium]_brachy_group;s__uncultured_bacterium|0.9991802602790205|lev_7	97	[Eubacterium]_brachy_group	0	0	uncultured_bacterium	0	0
V3V4_ASV83|d__Bacteria;p__Firmicutes;c__Bacilli;o__Erysipelotrichales;f__Erysipelatoclostridiaceae;g__Coprobacillus|0.9994686759170873|lev_6	97	Coprobacillus	7	100	NA	0	0
V3V4_ASV84|d__Bacteria;p__Bacteroidota;c__Bacteroidia;o__Bacteroidales;f__Barnesiellaceae;g__Barnesiella|0.9999999469410622|lev_6	97	Barnesiella	1	33.3333	NA	0	0
V3V4_ASV85|d__Bacteria;p__Firmicutes;c__Clostridia;o__Lachnospirales;f__Lachnospiraceae;g__Dorea|0.9922868136583487|lev_6	97	Dorea	35	100	NA	0	0
V3V4_ASV86|d__Bacteria;p__Firmicutes;c__Clostridia;o__Lachnospirales;f__Lachnospiraceae;g__Lachnoclostridium|0.7491528095768651|lev_6	97	Lachnoclostridium	0	0	NA	0	0
V3V4_ASV87|d__Bacteria;p__Firmicutes;c__Clostridia;o__Lachnospirales;f__Defluviitaleaceae;g__Defluviitaleaceae_UCG-011;s__uncultured_bacterium|0.997600599791503|lev_7	97	Defluviitaleaceae_UCG-011	0	0	uncultured_bacterium	0	0
V3V4_ASV88|d__Bacteria;p__Firmicutes;c__Clostridia;o__Oscillospirales;f__Oscillospiraceae;g__Colidextribacter;s__uncultured_Clostridia|0.9409490038054938|lev_7	97	Colidextribacter	0	0	uncultured_Clostridia	0	0
V3V4_ASV89|d__Bacteria;p__Firmicutes;c__Clostridia;o__Lachnospirales;f__Lachnospiraceae;g__Lachnoclostridium|0.7018790569183714|lev_6	97	Lachnoclostridium	0	0	NA	0	0
V3V4_ASV90|d__Bacteria;p__Bacteroidota;c__Bacteroidia;o__Bacteroidales;f__Bacteroidaceae;g__Bacteroides;s__Bacteroides_stercoris|0.8942088608094352|lev_7	97	Bacteroides	59	95.1613	Bacteroides_stercoris	51	82.2581
V3V4_ASV91|d__Bacteria;p__Firmicutes;c__Negativicutes;o__Veillonellales-Selenomonadales;f__Veillonellaceae;g__Dialister|0.9999685474628996|lev_6	97	Dialister	2	50	NA	0	0
V3V4_ASV92|d__Bacteria;p__Bacteroidota;c__Bacteroidia;o__Bacteroidales;f__Prevotellaceae;g__Paraprevotella;s__uncultured_bacterium|0.730982294881862|lev_7	97	Paraprevotella	2	66.6667	uncultured_bacterium	0	0
V3V4_ASV93|d__Bacteria;p__Firmicutes;c__Clostridia;o__Oscillospirales;f__Oscillospiraceae;g__Flavonifractor;s__uncultured_bacterium|0.8718475848805887|lev_7	97	Flavonifractor	18	56.25	uncultured_bacterium	0	0
V3V4_ASV94|d__Bacteria;p__Firmicutes;c__Clostridia;o__Lachnospirales;f__Lachnospiraceae;g__Lachnospiraceae_UCG-004;s__uncultured_bacterium|0.8462760688595521|lev_7	97	Lachnospiraceae_UCG-004	0	0	uncultured_bacterium	0	0
V3V4_ASV95|d__Bacteria;p__Proteobacteria;c__Gammaproteobacteria;o__Enterobacterales;f__Enterobacteriaceae;g__Klebsiella|0.7398255551405017|lev_6	97	Klebsiella	189	97.4227	NA	0	0
V3V4_ASV96|d__Bacteria;p__Firmicutes;c__Clostridia;o__Lachnospirales;f__Lachnospiraceae;g__Roseburia|0.9900693664114065|lev_6	97	Roseburia	35	27.7778	NA	0	0
V3V4_ASV97|d__Bacteria;p__Firmicutes;c__Clostridia;o__Lachnospirales;f__Lachnospiraceae;g__Blautia|0.9922242358713165|lev_6	97	Blautia	113	65.6977	NA	0	0
V3V4_ASV98|d__Bacteria;p__Bacteroidota;c__Bacteroidia;o__Bacteroidales;f__Bacteroidaceae;g__Bacteroides;s__Bacteroides_vulgatus|0.8249793347975113|lev_7	97	Bacteroides	173	92.0213	Bacteroides_vulgatus	98	52.1277
V3V4_ASV99|d__Bacteria;p__Firmicutes;c__Clostridia;o__Oscillospirales;f__Ruminococcaceae;g__Negativibacillus;s__uncultured_bacterium|0.707803487625036|lev_7	97	Negativibacillus	1	100	uncultured_bacterium	0	0
V3V4_ASV100|d__Bacteria;p__Proteobacteria;c__Gammaproteobacteria;o__Pasteurellales;f__Pasteurellaceae;g__Haemophilus|0.9485219749312866|lev_6	97	Haemophilus	55	96.4912	NA	0	0
V3V4_ASV102|d__Bacteria;p__Actinobacteriota;c__Coriobacteriia;o__Coriobacteriales;f__Coriobacteriaceae;g__Collinsella;s__uncultured_bacterium|0.9890967058296619|lev_7	97	Collinsella	2	100	uncultured_bacterium	0	0
V3V4_ASV103|d__Bacteria;p__Firmicutes;c__Negativicutes;o__Acidaminococcales;f__Acidaminococcaceae;g__Succiniclasticum;s__uncultured_bacterium|0.9957396097554482|lev_7	97	Succiniclasticum	0	0	uncultured_bacterium	0	0
V3V4_ASV104|d__Bacteria;p__Firmicutes;c__Clostridia;o__Oscillospirales;f__Ruminococcaceae;g__Subdoligranulum|0.999805934711214|lev_6	97	Subdoligranulum	2	33.3333	NA	0	0
V3V4_ASV105|d__Bacteria;p__Firmicutes;c__Negativicutes;o__Veillonellales-Selenomonadales;f__Veillonellaceae;g__Veillonella|0.999897108857373|lev_6	97	Veillonella	0	0	NA	0	0
V3V4_ASV106|d__Bacteria;p__Firmicutes;c__Clostridia;o__Lachnospirales;f__Lachnospiraceae;g__Lachnospiraceae_NK4A136_group|0.8597122715889933|lev_6	97	Lachnospiraceae_NK4A136_group	0	0	NA	0	0
V3V4_ASV107|d__Bacteria;p__Firmicutes;c__Clostridia;o__Oscillospirales;f__Oscillospiraceae;g__Intestinimonas;s__Intestinimonas_timonensis|0.7848199783320264|lev_7	97	Intestinimonas	0	0	Intestinimonas_timonensis	0	0
V3V4_ASV108|d__Bacteria;p__Firmicutes;c__Clostridia;o__Lachnospirales;f__Lachnospiraceae;g__Lachnospiraceae_NK4A136_group|0.8101993583765723|lev_6	97	Lachnospiraceae_NK4A136_group	0	0	NA	0	0
V3V4_ASV109|d__Bacteria;p__Firmicutes;c__Clostridia;o__Lachnospirales;f__Lachnospiraceae;g__Lachnospiraceae_NK4A136_group|0.9100623743975355|lev_6	97	Lachnospiraceae_NK4A136_group	0	0	NA	0	0
V3V4_ASV110|d__Bacteria;p__Firmicutes;c__Clostridia;o__Oscillospirales;f__Ruminococcaceae;g__Faecalibacterium|0.9997817191055396|lev_6	97	Faecalibacterium	95	82.6087	NA	0	0
V3V4_ASV111|d__Bacteria;p__Firmicutes;c__Clostridia;o__Lachnospirales;f__Lachnospiraceae;g__[Eubacterium]_hallii_group|0.9999692186012035|lev_6	97	[Eubacterium]_hallii_group	0	0	NA	0	0
V3V4_ASV112|d__Bacteria;p__Firmicutes;c__Clostridia;o__Oscillospirales;f__Ruminococcaceae;g__Phocea|0.9973523900603394|lev_6	97	Phocea	1	50	NA	0	0
V3V4_ASV113|d__Bacteria;p__Firmicutes;c__Clostridia;o__Lachnospirales;f__Lachnospiraceae;g__Lachnoclostridium;s__[Clostridium]_aldenense|0.8482486533821262|lev_7	97	Lachnoclostridium	0	0	[Clostridium]_aldenense	0	0
V3V4_ASV114|d__Bacteria;p__Proteobacteria;c__Gammaproteobacteria;o__Enterobacterales;f__Enterobacteriaceae;g__Escherichia-Shigella|0.8780579327106114|lev_6	97	Escherichia-Shigella	0	0	NA	0	0
V3V4_ASV115|d__Bacteria;p__Firmicutes;c__Clostridia;o__Oscillospirales;f__Ruminococcaceae;g__Incertae_Sedis|0.8949544154008723|lev_6	97	Incertae_Sedis	0	0	NA	0	0
V3V4_ASV116|d__Bacteria;p__Firmicutes;c__Clostridia;o__Peptostreptococcales-Tissierellales;f__Anaerovoracaceae;g__Family_XIII_AD3011_group;s__uncultured_bacterium|0.7516997954483995|lev_7	97	Family_XIII_AD3011_group	0	0	uncultured_bacterium	0	0
V3V4_ASV118|d__Bacteria;p__Firmicutes;c__Negativicutes;o__Veillonellales-Selenomonadales;f__Veillonellaceae;g__Veillonella|0.9999999100963024|lev_6	97	Veillonella	52	75.3623	NA	0	0
V3V4_ASV119|d__Bacteria;p__Firmicutes;c__Bacilli;o__Lactobacillales;f__Lactobacillaceae;g__Lactobacillus|0.9999915595268892|lev_6	97	Lactobacillus	90	100	NA	0	0
V3V4_ASV120|d__Bacteria;p__Firmicutes;c__Clostridia;o__Peptostreptococcales-Tissierellales;f__Peptostreptococcaceae;g__Intestinibacter|0.9362994761930724|lev_6	97	Intestinibacter	4	1.75439	NA	0	0
V3V4_ASV121|d__Bacteria;p__Firmicutes;c__Clostridia;o__Lachnospirales;f__Lachnospiraceae;g__Lachnoclostridium|0.9800025836472005|lev_6	97	Lachnoclostridium	0	0	NA	0	0
V3V4_ASV122|d__Bacteria;p__Bacteroidota;c__Bacteroidia;o__Bacteroidales;f__Prevotellaceae;g__Paraprevotella;s__uncultured_bacterium|0.7683937278502424|lev_7	97	Paraprevotella	2	66.6667	uncultured_bacterium	0	0
V3V4_ASV123|d__Bacteria;p__Bacteroidota;c__Bacteroidia;o__Bacteroidales;f__Bacteroidaceae;g__Bacteroides|0.9999999836749262|lev_6	97	Bacteroides	163	95.8824	NA	0	0
V3V4_ASV124|d__Bacteria;p__Firmicutes;c__Bacilli;o__Lactobacillales;f__Enterococcaceae;g__Enterococcus|0.9976927194687204|lev_6	97	Enterococcus	140	97.2222	NA	0	0
V3V4_ASV125|d__Bacteria;p__Proteobacteria;c__Gammaproteobacteria;o__Pasteurellales;f__Pasteurellaceae;g__Haemophilus|0.7676107311903152|lev_6	97	Haemophilus	0	0	NA	0	0
V3V4_ASV126|d__Bacteria;p__Bacteroidota;c__Bacteroidia;o__Bacteroidales;f__Bacteroidaceae;g__Bacteroides|0.9999995000971895|lev_6	97	Bacteroides	203	98.0676	NA	0	0
V3V4_ASV127|d__Bacteria;p__Proteobacteria;c__Gammaproteobacteria;o__Xanthomonadales;f__Xanthomonadaceae;g__Stenotrophomonas|0.9996103553675303|lev_6	97	Stenotrophomonas	219	93.9914	NA	0	0
V3V4_ASV128|d__Bacteria;p__Bacteroidota;c__Bacteroidia;o__Bacteroidales;f__Tannerellaceae;g__Parabacteroides;s__Parabacteroides_goldsteinii|0.9296624170649613|lev_7	97	Parabacteroides	26	100	Parabacteroides_goldsteinii	18	69.2308
V3V4_ASV129|d__Bacteria;p__Firmicutes;c__Clostridia;o__Lachnospirales;f__Lachnospiraceae;g__Blautia|0.9662404414866852|lev_6	97	Blautia	106	74.6479	NA	0	0
V3V4_ASV130|d__Bacteria;p__Firmicutes;c__Clostridia;o__Oscillospirales;f__Ruminococcaceae;g__Incertae_Sedis|0.9999064390550856|lev_6	97	Incertae_Sedis	0	0	NA	0	0
V3V4_ASV131|d__Bacteria;p__Actinobacteriota;c__Actinobacteria;o__Corynebacteriales;f__Corynebacteriaceae;g__Corynebacterium;s__Corynebacterium_durum|0.9960132524097928|lev_7	97	Corynebacterium	0	0	Corynebacterium_durum	0	0
V3V4_ASV132|d__Bacteria;p__Firmicutes;c__Clostridia;o__Lachnospirales;f__Lachnospiraceae;g__Coprococcus|0.998131233215178|lev_6	97	Coprococcus	24	61.5385	NA	0	0
V3V4_ASV133|d__Bacteria;p__Firmicutes;c__Negativicutes;o__Veillonellales-Selenomonadales;f__Veillonellaceae;g__Veillonella|0.9999996143001474|lev_6	97	Veillonella	51	77.2727	NA	0	0
V3V4_ASV134|d__Bacteria;p__Firmicutes;c__Clostridia;o__Christensenellales;f__Christensenellaceae;g__Christensenellaceae_R-7_group;s__uncultured_marine|0.9954581969015538|lev_7	97	Christensenellaceae_R-7_group	0	0	uncultured_marine	0	0
V3V4_ASV135|d__Bacteria;p__Proteobacteria;c__Gammaproteobacteria;o__Enterobacterales;f__Enterobacteriaceae;g__Klebsiella|0.7546560400494681|lev_6	97	Klebsiella	196	98.9899	NA	0	0
V3V4_ASV136|d__Bacteria;p__Bacteroidota;c__Bacteroidia;o__Bacteroidales;f__Rikenellaceae;g__Alistipes|0.9999998770119016|lev_6	97	Alistipes	35	72.9167	NA	0	0
V3V4_ASV137|d__Bacteria;p__Bacteroidota;c__Bacteroidia;o__Bacteroidales;f__Rikenellaceae;g__Alistipes;s__Alistipes_sp.|0.9850096438307122|lev_7	97	Alistipes	5	83.3333	Alistipes_sp.	5	83.3333
V3V4_ASV138|d__Bacteria;p__Firmicutes;c__Clostridia;o__Peptostreptococcales-Tissierellales;f__Anaerovoracaceae;g__Family_XIII_AD3011_group;s__uncultured_bacterium|0.8134344632386385|lev_7	97	Family_XIII_AD3011_group	0	0	uncultured_bacterium	0	0
V3V4_ASV139|d__Bacteria;p__Bacteroidota;c__Bacteroidia;o__Bacteroidales;f__Prevotellaceae;g__Prevotella|0.9999991800080997|lev_6	97	Prevotella	99	80.4878	NA	0	0
V3V4_ASV140|d__Bacteria;p__Bacteroidota;c__Bacteroidia;o__Bacteroidales;f__Bacteroidaceae;g__Bacteroides;s__Bacteroides_uniformis|0.812445018400315|lev_7	97	Bacteroides	195	97.9899	Bacteroides_uniformis	153	76.8844
V3V4_ASV141|d__Bacteria;p__Desulfobacterota;c__Desulfovibrionia;o__Desulfovibrionales;f__Desulfovibrionaceae;g__Bilophila|0.9999909977921088|lev_6	97	Bilophila	4	100	NA	0	0
V3V4_ASV143|d__Bacteria;p__Firmicutes;c__Clostridia;o__Clostridia_vadinBB60_group;f__Clostridia_vadinBB60_group;g__Clostridia_vadinBB60_group;s__gut_metagenome|0.998477945859412|lev_7	97	Clostridia_vadinBB60_group	0	0	gut_metagenome	0	0
V3V4_ASV144|d__Bacteria;p__Cyanobacteria;c__Cyanobacteriia;o__Chloroplast;f__Chloroplast;g__Chloroplast;s__Carnegiea_gigantea|0.8839379694627003|lev_7	97	Chloroplast	0	0	Carnegiea_gigantea	0	0
V3V4_ASV145|d__Bacteria;p__Firmicutes;c__Clostridia;o__Oscillospirales;f__[Clostridium]_methylpentosum_group;g__[Clostridium]_methylpentosum_group;s__Ruminococcus_sp.|0.783367830679802|lev_7	97	[Clostridium]_methylpentosum_group	0	0	Ruminococcus_sp.	0	0
V3V4_ASV146|d__Bacteria;p__Verrucomicrobiota;c__Verrucomicrobiae;o__Verrucomicrobiales;f__Akkermansiaceae;g__Akkermansia|0.9999999992359173|lev_6	97	Akkermansia	190	93.5961	NA	0	0
V3V4_ASV147|d__Bacteria;p__Firmicutes;c__Bacilli;o__Lactobacillales;f__Lactobacillaceae;g__Lactobacillus;s__Lactobacillus_iners|0.9986099823589929|lev_7	97	Lactobacillus	30	76.9231	Lactobacillus_iners	30	76.9231
V3V4_ASV148|d__Bacteria;p__Firmicutes;c__Clostridia;o__Lachnospirales;f__Lachnospiraceae;g__Roseburia|0.7222631938480969|lev_6	97	Roseburia	49	34.0278	NA	0	0
V3V4_ASV149|d__Bacteria;p__Firmicutes;c__Clostridia;o__Lachnospirales;f__Lachnospiraceae;g__[Ruminococcus]_gnavus_group|0.995328400917983|lev_6	97	[Ruminococcus]_gnavus_group	0	0	NA	0	0
V3V4_ASV150|d__Bacteria;p__Firmicutes;c__Clostridia;o__Lachnospirales;f__Lachnospiraceae;g__[Eubacterium]_ventriosum_group;s__uncultured_bacterium|0.9333666494500987|lev_7	97	[Eubacterium]_ventriosum_group	0	0	uncultured_bacterium	0	0
V3V4_ASV151|d__Bacteria;p__Bacteroidota;c__Bacteroidia;o__Bacteroidales;f__Bacteroidaceae;g__Bacteroides;s__uncultured_bacterium|0.9444521965379999|lev_7	97	Bacteroides	0	0	uncultured_bacterium	0	0
V3V4_ASV152|d__Bacteria;p__Firmicutes;c__Clostridia;o__Oscillospirales;f__Butyricicoccaceae;g__Butyricicoccus|0.9994626689894553|lev_6	97	Butyricicoccus	15	55.5556	NA	0	0
V3V4_ASV153|d__Bacteria;p__Firmicutes;c__Bacilli;o__Erysipelotrichales;f__Erysipelotrichaceae;g__Turicibacter|0.9999999829583599|lev_6	97	Turicibacter	10	50	NA	0	0
V3V4_ASV154|d__Bacteria;p__Firmicutes;c__Bacilli;o__Lactobacillales;f__Streptococcaceae;g__Streptococcus|0.9999998332868932|lev_6	97	Streptococcus	223	98.2379	NA	0	0
V3V4_ASV155|d__Bacteria;p__Bacteroidota;c__Bacteroidia;o__Bacteroidales;f__Rikenellaceae;g__Alistipes;s__Alistipes_obesi|0.9831305246496835|lev_7	97	Alistipes	4	100	Alistipes_obesi	0	0
V3V4_ASV157|d__Bacteria;p__Firmicutes;c__Clostridia;o__Lachnospirales;f__Lachnospiraceae;g__Blautia|0.98906254871984|lev_6	97	Blautia	114	76	NA	0	0
V3V4_ASV158|d__Bacteria;p__Firmicutes;c__Negativicutes;o__Acidaminococcales;f__Acidaminococcaceae;g__Phascolarctobacterium|0.9190423026555352|lev_6	97	Phascolarctobacterium	0	0	NA	0	0
V3V4_ASV159|d__Bacteria;p__Bacteroidota;c__Bacteroidia;o__Bacteroidales;f__Tannerellaceae;g__Parabacteroides|0.9999999569850417|lev_6	97	Parabacteroides	104	94.5455	NA	0	0
V3V4_ASV160|d__Bacteria;p__Firmicutes;c__Clostridia;o__Lachnospirales;f__Lachnospiraceae;g__Anaerostipes|0.9998654400714367|lev_6	97	Anaerostipes	31	73.8095	NA	0	0
V3V4_ASV161|d__Bacteria;p__Firmicutes;c__Clostridia;o__Lachnospirales;f__Lachnospiraceae;g__Lachnospiraceae_UCG-004|0.8656316584283217|lev_6	97	Lachnospiraceae_UCG-004	0	0	NA	0	0
V3V4_ASV162|d__Bacteria;p__Firmicutes;c__Clostridia;o__Lachnospirales;f__Lachnospiraceae;g__Lachnoclostridium|0.9867890676261053|lev_6	97	Lachnoclostridium	0	0	NA	0	0
V3V4_ASV163|d__Bacteria;p__Firmicutes;c__Clostridia;o__Lachnospirales;f__Lachnospiraceae;g__Lachnospiraceae_UCG-010;s__uncultured_organism|0.9543912000468892|lev_7	97	Lachnospiraceae_UCG-010	0	0	uncultured_organism	0	0
V3V4_ASV164|d__Bacteria;p__Bacteroidota;c__Bacteroidia;o__Bacteroidales;f__Tannerellaceae;g__Parabacteroides|0.9999988329160769|lev_6	97	Parabacteroides	87	94.5652	NA	0	0
V3V4_ASV165|d__Bacteria;p__Proteobacteria;c__Gammaproteobacteria;o__Burkholderiales;f__Sutterellaceae;g__Sutterella;s__Sutterella_wadsworthensis|0.7154266208459364|lev_7	97	Sutterella	26	92.8571	Sutterella_wadsworthensis	24	85.7143
V3V4_ASV166|d__Bacteria;p__Firmicutes;c__Clostridia;o__Oscillospirales;f__Oscillospiraceae;g__UCG-002|0.9982388068773627|lev_6	97	UCG-002	0	0	NA	0	0
V3V4_ASV167|d__Bacteria;p__Firmicutes;c__Negativicutes;o__Acidaminococcales;f__Acidaminococcaceae;g__Phascolarctobacterium|0.9999993630326265|lev_6	97	Phascolarctobacterium	21	65.625	NA	0	0
V3V4_ASV168|d__Bacteria;p__Desulfobacterota;c__Desulfovibrionia;o__Desulfovibrionales;f__Desulfovibrionaceae;g__Desulfovibrio|0.9999630150159354|lev_6	97	Desulfovibrio	10	90.9091	NA	0	0
V3V4_ASV169|d__Bacteria;p__Proteobacteria;c__Gammaproteobacteria;o__Burkholderiales;f__Sutterellaceae;g__Sutterella;s__Burkholderia_sp.|0.8011629749442803|lev_7	97	Sutterella	0	0	Burkholderia_sp.	0	0
V3V4_ASV170|d__Bacteria;p__Bacteroidota;c__Bacteroidia;o__Bacteroidales;f__Tannerellaceae;g__Parabacteroides|0.9999996888131806|lev_6	97	Parabacteroides	104	94.5455	NA	0	0
V3V4_ASV171|d__Bacteria;p__Firmicutes;c__Clostridia;o__Lachnospirales;f__Lachnospiraceae;g__Moryella;s__human_gut|0.9718648772944897|lev_7	97	Moryella	0	0	human_gut	0	0
V3V4_ASV172|d__Bacteria;p__Actinobacteriota;c__Coriobacteriia;o__Coriobacteriales;f__Coriobacteriales_Incertae_Sedis;g__uncultured;s__uncultured_organism|0.999992265568619|lev_7	97	uncultured	0	0	uncultured_organism	0	0
V3V4_ASV174|d__Bacteria;p__Firmicutes;c__Clostridia;o__Oscillospirales;f__Oscillospiraceae;g__Intestinimonas;s__Intestinimonas_timonensis|0.8630373649998496|lev_7	97	Intestinimonas	0	0	Intestinimonas_timonensis	0	0
V3V4_ASV176|d__Bacteria;p__Bacteroidota;c__Bacteroidia;o__Bacteroidales;f__Rikenellaceae;g__Alistipes|0.9999999975875854|lev_6	97	Alistipes	28	71.7949	NA	0	0
V3V4_ASV177|d__Bacteria;p__Actinobacteriota;c__Actinobacteria;o__Bifidobacteriales;f__Bifidobacteriaceae;g__Bifidobacterium|0.9929094551263231|lev_6	97	Bifidobacterium	0	0	NA	0	0
V3V4_ASV178|d__Bacteria;p__Firmicutes;c__Clostridia;o__Lachnospirales;f__Lachnospiraceae;g__GCA-900066755;s__uncultured_bacterium|0.9830204605787787|lev_7	97	GCA-900066755	0	0	uncultured_bacterium	0	0
V3V4_ASV179|d__Bacteria;p__Firmicutes;c__Bacilli;o__Lactobacillales;f__Streptococcaceae;g__Streptococcus|0.9999998963135817|lev_6	97	Streptococcus	200	93.8967	NA	0	0
V3V4_ASV180|d__Bacteria;p__Firmicutes;c__Clostridia;o__Oscillospirales;f__Ruminococcaceae;g__Faecalibacterium|0.9972395542915176|lev_6	97	Faecalibacterium	98	85.2174	NA	0	0
V3V4_ASV181|d__Bacteria;p__Firmicutes;c__Clostridia;o__Oscillospirales;f__Oscillospiraceae;g__NK4A214_group|0.9758258098100723|lev_6	97	NK4A214_group	0	0	NA	0	0
V3V4_ASV183|d__Bacteria;p__Firmicutes;c__Clostridia;o__Lachnospirales;f__Lachnospiraceae;g__Blautia|0.9948768920170685|lev_6	97	Blautia	112	66.2722	NA	0	0
V3V4_ASV184|d__Bacteria;p__Bacteroidota;c__Bacteroidia;o__Bacteroidales;f__Bacteroidaceae;g__Bacteroides|0.9999999653911379|lev_6	97	Bacteroides	195	97.9899	NA	0	0
V3V4_ASV185|d__Bacteria;p__Firmicutes;c__Clostridia;o__Lachnospirales;f__Lachnospiraceae;g__Lachnoclostridium|0.9773829030195489|lev_6	97	Lachnoclostridium	0	0	NA	0	0
V3V4_ASV186|d__Bacteria;p__Synergistota;c__Synergistia;o__Synergistales;f__Synergistaceae;g__Cloacibacillus|0.9999605763610226|lev_6	97	Cloacibacillus	2	66.6667	NA	0	0
V3V4_ASV187|d__Bacteria;p__Bacteroidota;c__Bacteroidia;o__Bacteroidales;f__Bacteroidaceae;g__Bacteroides|0.9999998357204023|lev_6	97	Bacteroides	173	92.0213	NA	0	0
V3V4_ASV188|d__Bacteria;p__Proteobacteria;c__Gammaproteobacteria;o__Enterobacterales;f__Enterobacteriaceae;g__Raoultella|0.7304833506267903|lev_6	97	Raoultella	91	59.4771	NA	0	0
V3V4_ASV189|d__Bacteria;p__Firmicutes;c__Clostridia;o__Christensenellales;f__Christensenellaceae;g__Christensenellaceae_R-7_group;s__uncultured_prokaryote|0.9777884175207928|lev_7	97	Christensenellaceae_R-7_group	0	0	uncultured_prokaryote	0	0
V3V4_ASV190|d__Bacteria;p__Firmicutes;c__Clostridia;o__Oscillospirales;f__Ruminococcaceae;g__Faecalibacterium;s__uncultured_bacterium|0.708877606290758|lev_7	97	Faecalibacterium	0	0	uncultured_bacterium	0	0
V3V4_ASV191|d__Bacteria;p__Firmicutes;c__Clostridia;o__Oscillospirales;f__Ruminococcaceae;g__Incertae_Sedis;s__uncultured_bacterium|0.8229590998153304|lev_7	97	Incertae_Sedis	0	0	uncultured_bacterium	0	0
V3V4_ASV192|d__Bacteria;p__Firmicutes;c__Negativicutes;o__Veillonellales-Selenomonadales;f__Veillonellaceae;g__Veillonella|0.9999998919911477|lev_6	97	Veillonella	39	73.5849	NA	0	0
V3V4_ASV194|d__Bacteria;p__Firmicutes;c__Clostridia;o__Eubacteriales;f__Eubacteriaceae;g__Eubacterium|0.975233399925|lev_6	97	Eubacterium	12	92.3077	NA	0	0
V3V4_ASV195|d__Bacteria;p__Actinobacteriota;c__Coriobacteriia;o__Coriobacteriales;f__Eggerthellaceae;g__Gordonibacter;s__Gordonibacter_urolithinfaciens|0.9669294961358729|lev_7	97	Gordonibacter	11	100	Gordonibacter_urolithinfaciens	11	100
V3V4_ASV196|d__Bacteria;p__Firmicutes;c__Clostridia;o__Oscillospirales;f__[Eubacterium]_coprostanoligenes_group;g__[Eubacterium]_coprostanoligenes_group;s__human_gut|0.8219671897993486|lev_7	97	[Eubacterium]_coprostanoligenes_group	0	0	human_gut	0	0
V3V4_ASV197|d__Bacteria;p__Firmicutes;c__Bacilli;o__Erysipelotrichales;f__Erysipelotrichaceae;g__Holdemanella;s__uncultured_bacterium|0.7036798842393983|lev_7	97	Holdemanella	0	0	uncultured_bacterium	0	0
V3V4_ASV198|d__Bacteria;p__Firmicutes;c__Clostridia;o__Lachnospirales;f__Lachnospiraceae;g__Blautia|0.9935310977060567|lev_6	97	Blautia	131	64.532	NA	0	0
V3V4_ASV199|d__Bacteria;p__Firmicutes;c__Clostridia;o__Oscillospirales;f__Ruminococcaceae;g__Faecalibacterium;s__uncultured_bacterium|0.7021128727362727|lev_7	97	Faecalibacterium	0	0	uncultured_bacterium	0	0
V3V4_ASV200|d__Bacteria;p__Firmicutes;c__Bacilli;o__Erysipelotrichales;f__Erysipelotrichaceae;g__[Clostridium]_innocuum_group|0.9911056568656103|lev_6	97	[Clostridium]_innocuum_group	0	0	NA	0	0
V3V4_ASV201|d__Bacteria;p__Firmicutes;c__Clostridia;o__Oscillospirales;f__Ruminococcaceae;g__Faecalibacterium|0.9999527756721507|lev_6	97	Faecalibacterium	97	82.906	NA	0	0
V3V4_ASV202|d__Bacteria;p__Synergistota;c__Synergistia;o__Synergistales;f__Synergistaceae;g__Cloacibacillus|0.999959929104505|lev_6	97	Cloacibacillus	2	66.6667	NA	0	0
V3V4_ASV203|d__Bacteria;p__Firmicutes;c__Clostridia;o__Oscillospirales;f__Butyricicoccaceae;g__Butyricicoccus;s__uncultured_bacterium|0.8287406459662608|lev_7	97	Butyricicoccus	0	0	uncultured_bacterium	0	0
V3V4_ASV204|d__Bacteria;p__Firmicutes;c__Clostridia;o__Lachnospirales;f__Lachnospiraceae;g__Roseburia|0.9732183222293871|lev_6	97	Roseburia	33	76.7442	NA	0	0
V3V4_ASV205|d__Bacteria;p__Firmicutes;c__Clostridia;o__Lachnospirales;f__Lachnospiraceae;g__Lachnospiraceae_UCG-010|0.700439567894223|lev_6	97	Lachnospiraceae_UCG-010	0	0	NA	0	0
V3V4_ASV206|d__Bacteria;p__Firmicutes;c__Clostridia;o__Oscillospirales;f__Oscillospiraceae;g__Flavonifractor|0.7409423960918153|lev_6	97	Flavonifractor	18	58.0645	NA	0	0
V3V4_ASV209|d__Bacteria;p__Firmicutes;c__Clostridia;o__Oscillospirales;f__[Eubacterium]_coprostanoligenes_group;g__[Eubacterium]_coprostanoligenes_group|0.9998459757291092|lev_6	97	[Eubacterium]_coprostanoligenes_group	0	0	NA	0	0
V3V4_ASV210|d__Bacteria;p__Firmicutes;c__Clostridia;o__Lachnospirales;f__Lachnospiraceae;g__Hungatella|0.9912330075917252|lev_6	97	Hungatella	19	38	NA	0	0
V3V4_ASV211|d__Bacteria;p__Actinobacteriota;c__Actinobacteria;o__Bifidobacteriales;f__Bifidobacteriaceae;g__Bifidobacterium;s__Bifidobacterium_longum|0.7004050929211303|lev_7	97	Bifidobacterium	0	0	Bifidobacterium_longum	0	0
V3V4_ASV212|d__Bacteria;p__Actinobacteriota;c__Coriobacteriia;o__Coriobacteriales;f__Coriobacteriaceae;g__Collinsella|0.9999951307453833|lev_6	97	Collinsella	10	90.9091	NA	0	0
V3V4_ASV213|d__Bacteria;p__Actinobacteriota;c__Coriobacteriia;o__Coriobacteriales;f__Coriobacteriaceae;g__Collinsella|0.9999952795616981|lev_6	97	Collinsella	126	80.2548	NA	0	0
V3V4_ASV215|d__Bacteria;p__Firmicutes;c__Bacilli;o__Lactobacillales;f__Streptococcaceae;g__Streptococcus|0.9999997432873|lev_6	97	Streptococcus	227	97.0085	NA	0	0
V3V4_ASV216|d__Bacteria;p__Firmicutes;c__Clostridia;o__Lachnospirales;f__Lachnospiraceae;g__Dorea|0.9896594838964372|lev_6	97	Dorea	37	72.549	NA	0	0
V3V4_ASV217|d__Bacteria;p__Firmicutes;c__Clostridia;o__Oscillospirales;f__Ruminococcaceae;g__Ruminococcus|0.716554970369911|lev_6	97	Ruminococcus	28	82.3529	NA	0	0
V3V4_ASV218|d__Bacteria;p__Bacteroidota;c__Bacteroidia;o__Bacteroidales;f__Bacteroidaceae;g__Bacteroides;s__uncultured_bacterium|0.8117142124821601|lev_7	97	Bacteroides	0	0	uncultured_bacterium	0	0
V3V4_ASV219|d__Bacteria;p__Firmicutes;c__Clostridia;o__Lachnospirales;f__Lachnospiraceae;g__[Eubacterium]_hallii_group|0.8951721170377218|lev_6	97	[Eubacterium]_hallii_group	0	0	NA	0	0
V3V4_ASV222|d__Bacteria;p__Firmicutes;c__Negativicutes;o__Veillonellales-Selenomonadales;f__Selenomonadaceae;g__Mitsuokella|0.9989196993290728|lev_6	97	Mitsuokella	5	83.3333	NA	0	0
V3V4_ASV223|d__Bacteria;p__Firmicutes;c__Clostridia;o__Lachnospirales;f__Lachnospiraceae;g__[Eubacterium]_hallii_group|0.9999555405481241|lev_6	97	[Eubacterium]_hallii_group	0	0	NA	0	0
V3V4_ASV224|d__Bacteria;p__Firmicutes;c__Clostridia;o__Oscillospirales;f__Ruminococcaceae;g__uncultured;s__uncultured_Ruminococcus|0.9995131006332738|lev_7	97	uncultured	0	0	uncultured_Ruminococcus	0	0
V3V4_ASV225|d__Bacteria;p__Actinobacteriota;c__Actinobacteria;o__Bifidobacteriales;f__Bifidobacteriaceae;g__Bifidobacterium|0.9999995068098047|lev_6	97	Bifidobacterium	0	0	NA	0	0
V3V4_ASV226|d__Bacteria;p__Firmicutes;c__Clostridia;o__Lachnospirales;f__Lachnospiraceae;g__Lachnospiraceae_NC2004_group;s__uncultured_organism|0.8952141961557698|lev_7	97	Lachnospiraceae_NC2004_group	0	0	uncultured_organism	0	0
V3V4_ASV228|d__Bacteria;p__Bacteroidota;c__Bacteroidia;o__Bacteroidales;f__Bacteroidaceae;g__Bacteroides|0.9999999853084726|lev_6	97	Bacteroides	163	95.8824	NA	0	0
V3V4_ASV229|d__Bacteria;p__Actinobacteriota;c__Actinobacteria;o__Bifidobacteriales;f__Bifidobacteriaceae;g__Bifidobacterium|0.999954674938326|lev_6	97	Bifidobacterium	0	0	NA	0	0
V3V4_ASV230|d__Bacteria;p__Firmicutes;c__Clostridia;o__Oscillospirales;f__Butyricicoccaceae;g__UCG-009|0.9985150009573028|lev_6	97	UCG-009	0	0	NA	0	0
V3V4_ASV231|d__Bacteria;p__Firmicutes;c__Clostridia;o__Lachnospirales;f__Lachnospiraceae;g__Anaerostignum;s__uncultured_Firmicutes|0.9270632367663577|lev_7	97	Anaerostignum	0	0	uncultured_Firmicutes	0	0
V3V4_ASV232|d__Bacteria;p__Firmicutes;c__Clostridia;o__Lachnospirales;f__Lachnospiraceae;g__Tyzzerella;s__unidentified|0.9777202546466238|lev_7	97	Tyzzerella	0	0	unidentified	0	0
V3V4_ASV233|d__Bacteria;p__Firmicutes;c__Clostridia;o__Lachnospirales;f__Lachnospiraceae;g__[Ruminococcus]_torques_group|0.7943929555666611|lev_6	97	[Ruminococcus]_torques_group	0	0	NA	0	0
V3V4_ASV234|d__Bacteria;p__Firmicutes;c__Clostridia;o__Lachnospirales;f__Lachnospiraceae;g__Lachnospiraceae_UCG-004|0.78781412984416|lev_6	97	Lachnospiraceae_UCG-004	0	0	NA	0	0
V3V4_ASV235|d__Bacteria;p__Firmicutes;c__Clostridia;o__Oscillospirales;f__Oscillospiraceae;g__UCG-002|0.999150608619272|lev_6	97	UCG-002	0	0	NA	0	0
V3V4_ASV237|d__Bacteria;p__Firmicutes;c__Clostridia;o__Lachnospirales;f__Lachnospiraceae;g__Blautia|0.9754488065781561|lev_6	97	Blautia	152	68.7783	NA	0	0
V3V4_ASV238|d__Bacteria;p__Actinobacteriota;c__Actinobacteria;o__Bifidobacteriales;f__Bifidobacteriaceae;g__Gardnerella;s__Gardnerella_vaginalis|0.766208655118573|lev_7	97	Gardnerella	0	0	Gardnerella_vaginalis	0	0
V3V4_ASV239|d__Bacteria;p__Actinobacteriota;c__Coriobacteriia;o__Coriobacteriales;f__Coriobacteriales_Incertae_Sedis;g__uncultured;s__uncultured_organism|0.999994640969653|lev_7	97	uncultured	0	0	uncultured_organism	0	0
V3V4_ASV241|d__Bacteria;p__Firmicutes;c__Bacilli;o__Erysipelotrichales;f__Erysipelatoclostridiaceae;g__Erysipelotrichaceae_UCG-003|0.999992503111672|lev_6	97	Erysipelotrichaceae_UCG-003	0	0	NA	0	0
V3V4_ASV242|d__Bacteria;p__Firmicutes;c__Clostridia;o__Lachnospirales;f__Lachnospiraceae;g__Agathobacter|0.9537413931414418|lev_6	97	Agathobacter	1	0.813008	NA	0	0
V3V4_ASV243|d__Bacteria;p__Firmicutes;c__Clostridia;o__Lachnospirales;f__Lachnospiraceae;g__Lachnoclostridium|0.9507143242769516|lev_6	97	Lachnoclostridium	0	0	NA	0	0
V3V4_ASV244|d__Bacteria;p__Bacteroidota;c__Bacteroidia;o__Bacteroidales;f__Tannerellaceae;g__Parabacteroides|0.9755884664708443|lev_6	97	Parabacteroides	0	0	NA	0	0
V3V4_ASV245|d__Bacteria;p__Firmicutes;c__Clostridia;o__Lachnospirales;f__Lachnospiraceae;g__Roseburia|0.9860804357610681|lev_6	97	Roseburia	38	30.4	NA	0	0
V3V4_ASV246|d__Bacteria;p__Fusobacteriota;c__Fusobacteriia;o__Fusobacteriales;f__Fusobacteriaceae;g__Fusobacterium|0.9999919435076366|lev_6	97	Fusobacterium	0	0	NA	0	0
V3V4_ASV247|d__Bacteria;p__Bacteroidota;c__Bacteroidia;o__Bacteroidales;f__Bacteroidaceae;g__Bacteroides;s__Bacteroides_stercoris|0.9730598951789237|lev_7	97	Bacteroides	69	95.8333	Bacteroides_stercoris	50	69.4444
V3V4_ASV248|d__Bacteria;p__Firmicutes;c__Clostridia;o__Lachnospirales;f__Lachnospiraceae;g__Blautia|0.942428037683268|lev_6	97	Blautia	114	74.026	NA	0	0
V3V4_ASV249|d__Bacteria;p__Firmicutes;c__Clostridia;o__Oscillospirales;f__Ruminococcaceae;g__uncultured;s__uncultured_Clostridium|0.7507569294016317|lev_7	97	uncultured	0	0	uncultured_Clostridium	0	0
V3V4_ASV250|d__Bacteria;p__Firmicutes;c__Bacilli;o__Lactobacillales;f__Streptococcaceae;g__Streptococcus|0.9999998380788321|lev_6	97	Streptococcus	204	95.3271	NA	0	0
V3V4_ASV252|d__Bacteria;p__Firmicutes;c__Clostridia;o__Lachnospirales;f__Lachnospiraceae;g__[Eubacterium]_ventriosum_group|0.9959162023961312|lev_6	97	[Eubacterium]_ventriosum_group	0	0	NA	0	0
V3V4_ASV253|d__Bacteria;p__Firmicutes;c__Clostridia;o__Peptostreptococcales-Tissierellales;f__Peptostreptococcaceae;g__Romboutsia|0.9291524551387829|lev_6	97	Romboutsia	8	24.2424	NA	0	0
V3V4_ASV254|d__Bacteria;p__Firmicutes;c__Clostridia;o__Oscillospirales;f__Ruminococcaceae;g__Ruminococcus|0.9918766362877806|lev_6	97	Ruminococcus	0	0	NA	0	0
V3V4_ASV255|d__Bacteria;p__Firmicutes;c__Clostridia;o__Oscillospirales;f__Oscillospiraceae;g__Oscillibacter;s__uncultured_bacterium|0.7014850109256691|lev_7	97	Oscillibacter	0	0	uncultured_bacterium	0	0
V3V4_ASV256|d__Bacteria;p__Actinobacteriota;c__Actinobacteria;o__Actinomycetales;f__Actinomycetaceae;g__Actinomyces|0.9999995538639164|lev_6	97	Actinomyces	0	0	NA	0	0
V3V4_ASV257|d__Bacteria;p__Bacteroidota;c__Bacteroidia;o__Bacteroidales;f__Bacteroidaceae;g__Bacteroides|0.9999825769219935|lev_6	97	Bacteroides	1	100	NA	0	0
V3V4_ASV258|d__Bacteria;p__Firmicutes;c__Clostridia;o__Lachnospirales;f__Lachnospiraceae;g__Lachnospira;s__uncultured_bacterium|0.7695730028446224|lev_7	97	Lachnospira	3	50	uncultured_bacterium	0	0
V3V4_ASV259|d__Bacteria;p__Bacteroidota;c__Bacteroidia;o__Bacteroidales;f__Tannerellaceae;g__Parabacteroides|0.9754634431541201|lev_6	97	Parabacteroides	0	0	NA	0	0
V3V4_ASV261|d__Bacteria;p__Bacteroidota;c__Bacteroidia;o__Bacteroidales;f__Bacteroidaceae;g__Bacteroides|0.9999999678941739|lev_6	97	Bacteroides	201	94.3662	NA	0	0
V3V4_ASV262|d__Bacteria;p__Firmicutes;c__Bacilli;o__Lactobacillales;f__Streptococcaceae;g__Lactococcus|0.9999992849691103|lev_6	97	Lactococcus	211	97.235	NA	0	0
V3V4_ASV263|d__Bacteria;p__Firmicutes;c__Clostridia;o__Oscillospirales;f__Oscillospiraceae;g__Flavonifractor;s__uncultured_bacterium|0.8803447567030962|lev_7	97	Flavonifractor	21	56.7568	uncultured_bacterium	0	0
V3V4_ASV264|d__Bacteria;p__Firmicutes;c__Clostridia;o__Oscillospirales;f__Ethanoligenenaceae;g__Acetanaerobacterium;s__uncultured_rumen|0.9992430742737355|lev_7	97	Acetanaerobacterium	0	0	uncultured_rumen	0	0
V3V4_ASV265|d__Bacteria;p__Firmicutes;c__Clostridia;o__Oscillospirales;f__Ruminococcaceae;g__Negativibacillus;s__uncultured_bacterium|0.8959121266725374|lev_7	97	Negativibacillus	0	0	uncultured_bacterium	0	0
V3V4_ASV266|d__Bacteria;p__Firmicutes;c__Bacilli;o__Staphylococcales;f__Gemellaceae;g__Gemella|0.9215662005851404|lev_6	97	Gemella	0	0	NA	0	0
V3V4_ASV267|d__Bacteria;p__Bacteroidota;c__Bacteroidia;o__Bacteroidales;f__Prevotellaceae;g__Paraprevotella;s__uncultured_bacterium|0.9060937256324424|lev_7	97	Paraprevotella	2	66.6667	uncultured_bacterium	0	0
V3V4_ASV268|d__Bacteria;p__Actinobacteriota;c__Actinobacteria;o__Micrococcales;f__Micrococcaceae;g__Rothia|0.999971858934187|lev_6	97	Rothia	0	0	NA	0	0
V3V4_ASV269|d__Bacteria;p__Firmicutes;c__Clostridia;o__Lachnospirales;f__Lachnospiraceae;g__Lachnospiraceae_UCG-001;s__Lachnospiraceae_bacterium|0.9319707844267159|lev_7	97	Lachnospiraceae_UCG-001	0	0	Lachnospiraceae_bacterium	0	0
V3V4_ASV270|d__Bacteria;p__Firmicutes;c__Negativicutes;o__Veillonellales-Selenomonadales;f__Selenomonadaceae;g__Mitsuokella|0.9995754227392082|lev_6	97	Mitsuokella	4	80	NA	0	0
V3V4_ASV271|d__Bacteria;p__Firmicutes;c__Clostridia;o__Lachnospirales;f__Lachnospiraceae;g__Lachnoclostridium|0.9816947833198612|lev_6	97	Lachnoclostridium	0	0	NA	0	0
V3V4_ASV272|d__Bacteria;p__Bacteroidota;c__Bacteroidia;o__Bacteroidales;f__Bacteroidaceae;g__Bacteroides;s__Bacteroides_fragilis|0.7819847337382132|lev_7	97	Bacteroides	159	95.2096	Bacteroides_fragilis	154	92.2156
V3V4_ASV273|d__Bacteria;p__Firmicutes;c__Clostridia;o__Lachnospirales;f__Lachnospiraceae;g__Blautia|0.9615329198847746|lev_6	97	Blautia	116	73.8854	NA	0	0
V3V4_ASV274|d__Bacteria;p__Actinobacteriota;c__Coriobacteriia;o__Coriobacteriales;f__Coriobacteriaceae;g__Collinsella|0.9365544597063844|lev_6	97	Collinsella	0	0	NA	0	0
V3V4_ASV275|d__Bacteria;p__Firmicutes;c__Clostridia;o__Lachnospirales;f__Lachnospiraceae;g__Coprococcus|0.8888443162315082|lev_6	97	Coprococcus	33	84.6154	NA	0	0
V3V4_ASV276|d__Bacteria;p__Firmicutes;c__Clostridia;o__Oscillospirales;f__UCG-010;g__UCG-010|0.9999359712269938|lev_6	97	UCG-010	0	0	NA	0	0
V3V4_ASV277|d__Bacteria;p__Firmicutes;c__Clostridia;o__Oscillospirales;f__Ruminococcaceae;g__Incertae_Sedis|0.7862402719646778|lev_6	97	Incertae_Sedis	0	0	NA	0	0
V3V4_ASV278|d__Bacteria;p__Fusobacteriota;c__Fusobacteriia;o__Fusobacteriales;f__Leptotrichiaceae;g__Sneathia;s__Sneathia_amnii|0.9992559204975693|lev_7	97	Sneathia	0	0	Sneathia_amnii	0	0
V3V4_ASV279|d__Bacteria;p__Firmicutes;c__Clostridia;o__Oscillospirales;f__Oscillospiraceae;g__Colidextribacter|0.8912607141204277|lev_6	97	Colidextribacter	0	0	NA	0	0
V3V4_ASV280|d__Bacteria;p__Firmicutes;c__Clostridia;o__Oscillospirales;f__UCG-010;g__UCG-010|0.9938938358390644|lev_6	97	UCG-010	0	0	NA	0	0
V3V4_ASV281|d__Bacteria;p__Desulfobacterota;c__Desulfovibrionia;o__Desulfovibrionales;f__Desulfovibrionaceae;g__Desulfovibrio;s__Desulfovibrio_fairfieldensis|0.8281880721747764|lev_7	97	Desulfovibrio	8	88.8889	Desulfovibrio_fairfieldensis	1	11.1111
V3V4_ASV282|d__Bacteria;p__Bacteroidota;c__Bacteroidia;o__Bacteroidales;f__Bacteroidaceae;g__Bacteroides|0.9991617967135771|lev_6	97	Bacteroides	0	0	NA	0	0
V3V4_ASV283|d__Bacteria;p__Firmicutes;c__Bacilli;o__Lactobacillales;f__Streptococcaceae;g__Streptococcus|0.9999999180083919|lev_6	97	Streptococcus	195	91.9811	NA	0	0
V3V4_ASV284|d__Bacteria;p__Firmicutes;c__Clostridia;o__Monoglobales;f__Monoglobaceae;g__Monoglobus|0.9999988505703701|lev_6	97	Monoglobus	0	0	NA	0	0
V3V4_ASV285|d__Bacteria;p__Firmicutes;c__Clostridia;o__Lachnospirales;f__Lachnospiraceae;g__Roseburia|0.8470087359078327|lev_6	97	Roseburia	23	85.1852	NA	0	0
V3V4_ASV286|d__Bacteria;p__Firmicutes;c__Negativicutes;o__Veillonellales-Selenomonadales;f__Veillonellaceae;g__Anaeroglobus;s__Anaeroglobus_geminatus|0.9998748844892343|lev_7	97	Anaeroglobus	1	100	Anaeroglobus_geminatus	1	100
V3V4_ASV287|d__Bacteria;p__Firmicutes;c__Bacilli;o__Erysipelotrichales;f__Erysipelatoclostridiaceae;g__Erysipelatoclostridium|0.9999738388287521|lev_6	97	Erysipelatoclostridium	16	76.1905	NA	0	0
V3V4_ASV288|d__Bacteria;p__Firmicutes;c__Clostridia;o__Oscillospirales;f__Butyricicoccaceae;g__Butyricicoccus|0.999961621408001|lev_6	97	Butyricicoccus	14	66.6667	NA	0	0
V3V4_ASV289|d__Bacteria;p__Firmicutes;c__Clostridia;o__Oscillospirales;f__Oscillospiraceae;g__UCG-003|0.9767718104704641|lev_6	97	UCG-003	0	0	NA	0	0
V3V4_ASV290|d__Bacteria;p__Firmicutes;c__Negativicutes;o__Veillonellales-Selenomonadales;f__Selenomonadaceae;g__Mitsuokella;s__uncultured_bacterium|0.780493900914019|lev_7	97	Mitsuokella	5	83.3333	uncultured_bacterium	0	0
V3V4_ASV291|d__Bacteria;p__Firmicutes;c__Clostridia;o__Oscillospirales;f__Oscillospiraceae;g__UCG-002;s__uncultured_organism|0.876491096782823|lev_7	97	UCG-002	0	0	uncultured_organism	0	0
V3V4_ASV292|d__Bacteria;p__Firmicutes;c__Bacilli;o__Bacillales;f__Bacillaceae;g__Geobacillus|0.9999980238597717|lev_6	97	Geobacillus	60	93.75	NA	0	0
V3V4_ASV293|d__Bacteria;p__Bacteroidota;c__Bacteroidia;o__Bacteroidales;f__Marinifilaceae;g__Butyricimonas|0.9999292235026903|lev_6	97	Butyricimonas	2	100	NA	0	0
V3V4_ASV294|d__Bacteria;p__Firmicutes;c__Bacilli;o__Lactobacillales;f__Streptococcaceae;g__Streptococcus;s__Streptococcus_parasanguinis|0.704897991147426|lev_7	97	Streptococcus	196	92.0188	Streptococcus_parasanguinis	49	23.0047
V3V4_ASV295|d__Bacteria;p__Firmicutes;c__Clostridia;o__Lachnospirales;f__Lachnospiraceae;g__Coprococcus|0.9989749637300478|lev_6	97	Coprococcus	2	100	NA	0	0
V3V4_ASV296|d__Bacteria;p__Firmicutes;c__Clostridia;o__Oscillospirales;f__Ruminococcaceae;g__Faecalibacterium|0.821820332361653|lev_6	97	Faecalibacterium	0	0	NA	0	0
V3V4_ASV297|d__Bacteria;p__Firmicutes;c__Clostridia;o__Lachnospirales;f__Lachnospiraceae;g__Blautia|0.9511553474154011|lev_6	97	Blautia	148	67.2727	NA	0	0
V3V4_ASV299|d__Bacteria;p__Firmicutes;c__Clostridia;o__Oscillospirales;f__Oscillospiraceae;g__uncultured|0.8160299649548463|lev_6	97	uncultured	0	0	NA	0	0
V3V4_ASV300|d__Bacteria;p__Bacteroidota;c__Bacteroidia;o__Bacteroidales;f__Tannerellaceae;g__Parabacteroides|0.9999999540789722|lev_6	97	Parabacteroides	104	94.5455	NA	0	0
V3V4_ASV302|d__Bacteria;p__Bacteroidota;c__Bacteroidia;o__Bacteroidales;f__Bacteroidaceae;g__Bacteroides|0.9883231870849482|lev_6	97	Bacteroides	0	0	NA	0	0
V3V4_ASV303|d__Bacteria;p__Firmicutes;c__Negativicutes;o__Veillonellales-Selenomonadales;f__Veillonellaceae;g__Veillonella|0.9999551520084502|lev_6	97	Veillonella	0	0	NA	0	0
V3V4_ASV304|d__Bacteria;p__Firmicutes;c__Clostridia;o__Oscillospirales;f__Butyricicoccaceae;g__Butyricicoccus;s__bacterium_NLAE-zl-H60|0.9278410132749292|lev_7	97	Butyricicoccus	2	22.2222	bacterium_NLAE-zl-H60	0	0
V3V4_ASV305|d__Bacteria;p__Firmicutes;c__Clostridia;o__Lachnospirales;f__Lachnospiraceae;g__Blautia|0.988186953545378|lev_6	97	Blautia	117	68.0233	NA	0	0
V3V4_ASV306|d__Bacteria;p__Firmicutes;c__Clostridia;o__Lachnospirales;f__Lachnospiraceae;g__[Eubacterium]_hallii_group|0.9999356373075464|lev_6	97	[Eubacterium]_hallii_group	0	0	NA	0	0
V3V4_ASV307|d__Bacteria;p__Bacteroidota;c__Bacteroidia;o__Bacteroidales;f__Bacteroidaceae;g__Bacteroides;s__Bacteroides_coprocola|0.9412014484553025|lev_7	97	Bacteroides	3	60	Bacteroides_coprocola	3	60
V3V4_ASV308|d__Bacteria;p__Bacteroidota;c__Bacteroidia;o__Bacteroidales;f__Bacteroidaceae;g__Bacteroides|0.9999999026628537|lev_6	97	Bacteroides	193	97.9695	NA	0	0
V3V4_ASV309|d__Bacteria;p__Firmicutes;c__Clostridia;o__Oscillospirales;f__Oscillospiraceae;g__UCG-005;s__uncultured_organism|0.9505147758123995|lev_7	97	UCG-005	0	0	uncultured_organism	0	0
V3V4_ASV310|d__Bacteria;p__Firmicutes;c__Clostridia;o__Peptostreptococcales-Tissierellales;f__Anaerovoracaceae;g__Family_XIII_AD3011_group|0.9327891545109832|lev_6	97	Family_XIII_AD3011_group	0	0	NA	0	0
V3V4_ASV312|d__Bacteria;p__Bacteroidota;c__Bacteroidia;o__Bacteroidales;f__Bacteroidaceae;g__Bacteroides|0.9999923832070904|lev_6	97	Bacteroides	1	100	NA	0	0
V3V4_ASV313|d__Bacteria;p__Bacteroidota;c__Bacteroidia;o__Bacteroidales;f__Bacteroidaceae;g__Bacteroides;s__Bacteroides_finegoldii|0.9029742076461525|lev_7	97	Bacteroides	212	94.6429	Bacteroides_finegoldii	14	6.25
V3V4_ASV314|d__Bacteria;p__Firmicutes;c__Clostridia;o__Oscillospirales;f__Butyricicoccaceae;g__UCG-009|0.9993611970694118|lev_6	97	UCG-009	0	0	NA	0	0
V3V4_ASV315|d__Bacteria;p__Firmicutes;c__Clostridia;o__Oscillospirales;f__Ruminococcaceae;g__uncultured;s__human_gut|0.9564021191131052|lev_7	97	uncultured	0	0	human_gut	0	0
V3V4_ASV316|d__Bacteria;p__Firmicutes;c__Clostridia;o__Lachnospirales;f__Lachnospiraceae;g__Blautia|0.9848712206087366|lev_6	97	Blautia	83	79.8077	NA	0	0
V3V4_ASV317|d__Bacteria;p__Bacteroidota;c__Bacteroidia;o__Bacteroidales;f__Tannerellaceae;g__Parabacteroides;s__Parabacteroides_distasonis|0.7144160857643882|lev_7	97	Parabacteroides	104	94.5455	Parabacteroides_distasonis	87	79.0909
V3V4_ASV318|d__Bacteria;p__Firmicutes;c__Clostridia;o__Christensenellales;f__Christensenellaceae;g__uncultured;s__uncultured_bacterium|0.9172507661577539|lev_7	97	uncultured	0	0	uncultured_bacterium	0	0
V3V4_ASV320|d__Bacteria;p__Firmicutes;c__Bacilli;o__Lactobacillales;f__Leuconostocaceae;g__Leuconostoc;s__Leuconostoc_citreum|0.7193167351467923|lev_7	97	Leuconostoc	154	98.7179	Leuconostoc_citreum	24	15.3846
V3V4_ASV321|d__Bacteria;p__Bacteroidota;c__Bacteroidia;o__Bacteroidales;f__Bacteroidaceae;g__Bacteroides;s__uncultured_bacterium|0.8508257340549493|lev_7	97	Bacteroides	0	0	uncultured_bacterium	0	0
V3V4_ASV322|d__Bacteria;p__Firmicutes;c__Negativicutes;o__Veillonellales-Selenomonadales;f__Selenomonadaceae;g__Mitsuokella;s__uncultured_bacterium|0.9560438741887619|lev_7	97	Mitsuokella	0	0	uncultured_bacterium	0	0
V3V4_ASV323|d__Bacteria;p__Firmicutes;c__Bacilli;o__Erysipelotrichales;f__Erysipelotrichaceae;g__[Clostridium]_innocuum_group|0.9999726890103166|lev_6	97	[Clostridium]_innocuum_group	0	0	NA	0	0
V3V4_ASV325|d__Bacteria;p__Firmicutes;c__Negativicutes;o__Veillonellales-Selenomonadales;f__Veillonellaceae;g__Veillonella;s__Veillonella_atypica|0.7515671401478154|lev_7	97	Veillonella	45	75	Veillonella_atypica	10	16.6667
V3V4_ASV326|d__Bacteria;p__Actinobacteriota;c__Actinobacteria;o__Corynebacteriales;f__Corynebacteriaceae;g__Lawsonella|0.9999990357752758|lev_6	97	Lawsonella	0	0	NA	0	0
V3V4_ASV327|d__Bacteria;p__Proteobacteria;c__Gammaproteobacteria;o__Burkholderiales;f__Comamonadaceae;g__Delftia|0.9859894054527318|lev_6	97	Delftia	31	59.6154	NA	0	0
V3V4_ASV328|d__Bacteria;p__Firmicutes;c__Bacilli;o__Staphylococcales;f__Gemellaceae;g__Gemella|0.9999976498804269|lev_6	97	Gemella	16	84.2105	NA	0	0
V3V4_ASV329|d__Bacteria;p__Verrucomicrobiota;c__Verrucomicrobiae;o__Verrucomicrobiales;f__Akkermansiaceae;g__Akkermansia|0.9999999995866617|lev_6	97	Akkermansia	190	93.5961	NA	0	0
V3V4_ASV330|d__Bacteria;p__Firmicutes;c__Clostridia;o__Oscillospirales;f__Oscillospiraceae;g__UCG-002;s__uncultured_bacterium|0.7697523350798283|lev_7	97	UCG-002	0	0	uncultured_bacterium	0	0
V3V4_ASV331|d__Bacteria;p__Firmicutes;c__Clostridia;o__Peptostreptococcales-Tissierellales;f__Anaerovoracaceae;g__Family_XIII_AD3011_group|0.989388487374123|lev_6	97	Family_XIII_AD3011_group	0	0	NA	0	0
V3V4_ASV332|d__Bacteria;p__Desulfobacterota;c__Desulfovibrionia;o__Desulfovibrionales;f__Desulfovibrionaceae;g__Desulfovibrio|0.9999622982214492|lev_6	97	Desulfovibrio	9	90	NA	0	0
V3V4_ASV333|d__Bacteria;p__Firmicutes;c__Clostridia;o__Christensenellales;f__Christensenellaceae;g__Christensenellaceae_R-7_group|0.9326945882781813|lev_6	97	Christensenellaceae_R-7_group	0	0	NA	0	0
V3V4_ASV334|d__Bacteria;p__Firmicutes;c__Bacilli;o__Lactobacillales;f__Streptococcaceae;g__Streptococcus|0.9999999540737985|lev_6	97	Streptococcus	203	93.9815	NA	0	0
V3V4_ASV335|d__Bacteria;p__Bacteroidota;c__Bacteroidia;o__Bacteroidales;f__Bacteroidaceae;g__Bacteroides|0.9999999835654527|lev_6	97	Bacteroides	173	92.0213	NA	0	0
V3V4_ASV337|d__Bacteria;p__Firmicutes;c__Clostridia;o__Oscillospirales;f__Butyricicoccaceae;g__Butyricicoccus;s__bacterium_NLAE-zl-H60|0.885086596044953|lev_7	97	Butyricicoccus	3	33.3333	bacterium_NLAE-zl-H60	0	0
V3V4_ASV338|d__Bacteria;p__Firmicutes;c__Clostridia;o__Lachnospirales;f__Lachnospiraceae;g__Fusicatenibacter|0.995898497612246|lev_6	97	Fusicatenibacter	22	41.5094	NA	0	0
V3V4_ASV339|d__Bacteria;p__Actinobacteriota;c__Coriobacteriia;o__Coriobacteriales;f__Coriobacteriales_Incertae_Sedis;g__Raoultibacter|0.9993513848239288|lev_6	97	Raoultibacter	3	100	NA	0	0
V3V4_ASV340|d__Bacteria;p__Firmicutes;c__Clostridia;o__Oscillospirales;f__Ruminococcaceae;g__Incertae_Sedis;s__uncultured_organism|0.9967822101385418|lev_7	97	Incertae_Sedis	0	0	uncultured_organism	0	0
V3V4_ASV342|d__Bacteria;p__Firmicutes;c__Clostridia;o__Oscillospirales;f__[Eubacterium]_coprostanoligenes_group;g__[Eubacterium]_coprostanoligenes_group|0.9999963063718784|lev_6	97	[Eubacterium]_coprostanoligenes_group	0	0	NA	0	0
V3V4_ASV343|d__Bacteria;p__Firmicutes;c__Clostridia;o__Oscillospirales;f__Ruminococcaceae;g__Anaerotruncus|0.9879213281364596|lev_6	97	Anaerotruncus	9	90	NA	0	0
V3V4_ASV344|d__Bacteria;p__Bacteroidota;c__Bacteroidia;o__Bacteroidales;f__Bacteroidaceae;g__Bacteroides|0.9991272504877594|lev_6	97	Bacteroides	0	0	NA	0	0
V3V4_ASV345|d__Bacteria;p__Actinobacteriota;c__Coriobacteriia;o__Coriobacteriales;f__Eggerthellaceae;g__Adlercreutzia;s__uncultured_bacterium|0.747541320088901|lev_7	97	Adlercreutzia	7	38.8889	uncultured_bacterium	0	0
V3V4_ASV346|d__Bacteria;p__Bacteroidota;c__Bacteroidia;o__Bacteroidales;f__Bacteroidaceae;g__Bacteroides;s__Bacteroides_kribbi|0.707845951109013|lev_7	97	Bacteroides	0	0	Bacteroides_kribbi	0	0
V3V4_ASV347|d__Bacteria;p__Firmicutes;c__Clostridia;o__Clostridia_vadinBB60_group;f__Clostridia_vadinBB60_group;g__Clostridia_vadinBB60_group;s__gut_metagenome|0.9919083779825203|lev_7	97	Clostridia_vadinBB60_group	0	0	gut_metagenome	0	0
V3V4_ASV348|d__Bacteria;p__Firmicutes;c__Clostridia;o__Lachnospirales;f__Lachnospiraceae;g__Lachnospiraceae_UCG-010;s__uncultured_bacterium|0.997569967813151|lev_7	97	Lachnospiraceae_UCG-010	0	0	uncultured_bacterium	0	0
V3V4_ASV349|d__Bacteria;p__Patescibacteria;c__Saccharimonadia;o__Saccharimonadales;f__Saccharimonadaceae;g__TM7x;s__uncultured_bacterium|0.9601593825004356|lev_7	97	TM7x	0	0	uncultured_bacterium	0	0
V3V4_ASV350|d__Bacteria;p__Patescibacteria;c__Saccharimonadia;o__Saccharimonadales;f__Saccharimonadales;g__Saccharimonadales;s__TM7_phylum|0.9973769306551727|lev_7	97	Saccharimonadales	0	0	TM7_phylum	0	0
V3V4_ASV351|d__Bacteria;p__Firmicutes;c__Bacilli;o__Lactobacillales;f__Lactobacillaceae;g__Lactobacillus;s__Lactobacillus_sakei|0.7424804224835416|lev_7	97	Lactobacillus	90	100	Lactobacillus_sakei	44	48.8889
V3V4_ASV352|d__Bacteria;p__Bacteroidota;c__Bacteroidia;o__Bacteroidales;f__Bacteroidaceae;g__Bacteroides;s__Bacteroides_intestinalis|0.9510810879232243|lev_7	97	Bacteroides	139	97.2028	Bacteroides_intestinalis	21	14.6853
V3V4_ASV353|d__Bacteria;p__Firmicutes;c__Clostridia;o__Oscillospirales;f__Ruminococcaceae;g__Caproiciproducens|0.709001496481478|lev_6	97	Caproiciproducens	0	0	NA	0	0
V3V4_ASV354|d__Bacteria;p__Firmicutes;c__Clostridia;o__Lachnospirales;f__Lachnospiraceae;g__Tyzzerella;s__unidentified|0.9106107463855705|lev_7	97	Tyzzerella	0	0	unidentified	0	0
V3V4_ASV355|d__Bacteria;p__Bacteroidota;c__Bacteroidia;o__Bacteroidales;f__Tannerellaceae;g__Parabacteroides|0.9837594558155363|lev_6	97	Parabacteroides	0	0	NA	0	0
V3V4_ASV356|d__Bacteria;p__Firmicutes;c__Clostridia;o__Lachnospirales;f__Lachnospiraceae;g__Lachnospira|0.9892761345104297|lev_6	97	Lachnospira	2	66.6667	NA	0	0
V3V4_ASV357|d__Bacteria;p__Firmicutes;c__Clostridia;o__Oscillospirales;f__Ruminococcaceae;g__uncultured|0.7700093501819593|lev_6	97	uncultured	0	0	NA	0	0
V3V4_ASV358|d__Bacteria;p__Bacteroidota;c__Bacteroidia;o__Bacteroidales;f__Bacteroidaceae;g__Bacteroides|0.9999999606177723|lev_6	97	Bacteroides	202	97.5845	NA	0	0
V3V4_ASV359|d__Bacteria;p__Firmicutes;c__Clostridia;o__Oscillospirales;f__Ruminococcaceae;g__Anaerotruncus|0.9998815317399585|lev_6	97	Anaerotruncus	10	83.3333	NA	0	0
V3V4_ASV361|d__Bacteria;p__Firmicutes;c__Clostridia;o__Oscillospirales;f__Ruminococcaceae;g__uncultured;s__uncultured_Ruminococcus|0.9996270721735983|lev_7	97	uncultured	0	0	uncultured_Ruminococcus	0	0
V3V4_ASV362|d__Bacteria;p__Firmicutes;c__Clostridia;o__Oscillospirales;f__Ruminococcaceae;g__Faecalibacterium|0.9999542236106586|lev_6	97	Faecalibacterium	100	83.3333	NA	0	0
V3V4_ASV363|d__Bacteria;p__Firmicutes;c__Clostridia;o__Lachnospirales;f__Lachnospiraceae;g__Lachnoclostridium;s__uncultured_organism|0.7005789012178956|lev_7	97	Lachnoclostridium	0	0	uncultured_organism	0	0
V3V4_ASV364|d__Bacteria;p__Firmicutes;c__Bacilli;o__Erysipelotrichales;f__Erysipelotrichaceae;g__Faecalitalea;s__Absiella_argi|0.9997370452182909|lev_7	97	Faecalitalea	0	0	Absiella_argi	1	25
V3V4_ASV365|d__Bacteria;p__Firmicutes;c__Clostridia;o__Oscillospirales;f__Ruminococcaceae;g__uncultured;s__human_gut|0.9818590101258856|lev_7	97	uncultured	0	0	human_gut	0	0
V3V4_ASV366|d__Bacteria;p__Actinobacteriota;c__Coriobacteriia;o__Coriobacteriales;f__Coriobacteriales_Incertae_Sedis;g__uncultured;s__uncultured_organism|0.9755860564252967|lev_7	97	uncultured	0	0	uncultured_organism	0	0
V3V4_ASV367|d__Bacteria;p__Firmicutes;c__Clostridia;o__Lachnospirales;f__Lachnospiraceae;g__Dorea|0.8599779811335213|lev_6	97	Dorea	41	35.9649	NA	0	0
V3V4_ASV368|d__Bacteria;p__Firmicutes;c__Clostridia;o__Lachnospirales;f__Lachnospiraceae;g__Lachnoclostridium|0.9696077414401376|lev_6	97	Lachnoclostridium	0	0	NA	0	0
V3V4_ASV369|d__Bacteria;p__Proteobacteria;c__Gammaproteobacteria;o__Pasteurellales;f__Pasteurellaceae;g__Haemophilus|0.9445483642405825|lev_6	97	Haemophilus	55	96.4912	NA	0	0
V3V4_ASV370|d__Bacteria;p__Bacteroidota;c__Bacteroidia;o__Bacteroidales;f__Bacteroidaceae;g__Bacteroides;s__uncultured_bacterium|0.797028524641588|lev_7	97	Bacteroides	0	0	uncultured_bacterium	0	0
V3V4_ASV371|d__Bacteria;p__Firmicutes;c__Bacilli;o__Lactobacillales;f__Enterococcaceae;g__Enterococcus|0.9973033093524879|lev_6	97	Enterococcus	141	97.2414	NA	0	0
V3V4_ASV372|d__Bacteria;p__Firmicutes;c__Negativicutes;o__Veillonellales-Selenomonadales;f__Selenomonadaceae;g__Mitsuokella;s__uncultured_bacterium|0.7253588454260275|lev_7	97	Mitsuokella	0	0	uncultured_bacterium	0	0
V3V4_ASV373|d__Bacteria;p__Firmicutes;c__Clostridia;o__Oscillospirales;f__Oscillospiraceae;g__uncultured|0.7529639457362762|lev_6	97	uncultured	0	0	NA	0	0
V3V4_ASV374|d__Bacteria;p__Firmicutes;c__Clostridia;o__Oscillospirales;f__Oscillospiraceae;g__UCG-005|0.7865077132168009|lev_6	97	UCG-005	0	0	NA	0	0
V3V4_ASV375|d__Bacteria;p__Firmicutes;c__Negativicutes;o__Veillonellales-Selenomonadales;f__Selenomonadaceae;g__Megamonas|0.9636318669110869|lev_6	97	Megamonas	0	0	NA	0	0
V3V4_ASV376|d__Bacteria;p__Bacteroidota;c__Bacteroidia;o__Bacteroidales;f__Bacteroidaceae;g__Bacteroides|0.9999842270796543|lev_6	97	Bacteroides	91	91	NA	0	0
V3V4_ASV377|d__Bacteria;p__Firmicutes;c__Clostridia;o__Christensenellales;f__Christensenellaceae;g__Christensenellaceae_R-7_group;s__uncultured_prokaryote|0.9639795789007833|lev_7	97	Christensenellaceae_R-7_group	0	0	uncultured_prokaryote	0	0
V3V4_ASV378|d__Bacteria;p__Bacteroidota;c__Bacteroidia;o__Bacteroidales;f__Rikenellaceae;g__Alistipes|0.9999987346464918|lev_6	97	Alistipes	12	66.6667	NA	0	0
V3V4_ASV381|d__Bacteria;p__Firmicutes;c__Clostridia;o__Lachnospirales;f__Lachnospiraceae;g__Agathobacter;s__Eubacterium_ramulus|0.8309711643752961|lev_7	97	Agathobacter	0	0	Eubacterium_ramulus	9	75
V3V4_ASV382|d__Bacteria;p__Firmicutes;c__Negativicutes;o__Veillonellales-Selenomonadales;f__Selenomonadaceae;g__Megamonas|0.9999971314658066|lev_6	97	Megamonas	13	100	NA	0	0
V3V4_ASV383|d__Bacteria;p__Firmicutes;c__Clostridia;o__Christensenellales;f__Christensenellaceae;g__Christensenellaceae_R-7_group;s__bacterium_YE57|0.8569478430271037|lev_7	97	Christensenellaceae_R-7_group	0	0	bacterium_YE57	0	0
V3V4_ASV384|d__Bacteria;p__Firmicutes;c__Clostridia;o__Oscillospirales;f__Ruminococcaceae;g__Incertae_Sedis|0.9997509366810879|lev_6	97	Incertae_Sedis	0	0	NA	0	0
V3V4_ASV385|d__Bacteria;p__Firmicutes;c__Clostridia;o__Oscillospirales;f__Ruminococcaceae;g__Incertae_Sedis;s__uncultured_organism|0.9942748833776321|lev_7	97	Incertae_Sedis	0	0	uncultured_organism	0	0
V3V4_ASV386|d__Bacteria;p__Firmicutes;c__Clostridia;o__Oscillospirales;f__Ruminococcaceae;g__uncultured;s__uncultured_organism|0.7777008247433821|lev_7	97	uncultured	0	0	uncultured_organism	0	0
V3V4_ASV389|d__Bacteria;p__Actinobacteriota;c__Actinobacteria;o__Bifidobacteriales;f__Bifidobacteriaceae;g__Bifidobacterium|0.9971502171540824|lev_6	97	Bifidobacterium	0	0	NA	0	0
V3V4_ASV390|d__Bacteria;p__Bacteroidota;c__Bacteroidia;o__Bacteroidales;f__Barnesiellaceae;g__Coprobacter|0.9999999919913861|lev_6	97	Coprobacter	3	100	NA	0	0
V3V4_ASV391|d__Bacteria;p__Firmicutes;c__Clostridia;o__Oscillospirales;f__Oscillospiraceae;g__Colidextribacter|0.9916711427262441|lev_6	97	Colidextribacter	0	0	NA	0	0
V3V4_ASV392|d__Bacteria;p__Bacteroidota;c__Bacteroidia;o__Bacteroidales;f__Tannerellaceae;g__Parabacteroides;s__Parabacteroides_goldsteinii|0.7493776184653341|lev_7	97	Parabacteroides	24	100	Parabacteroides_goldsteinii	18	75
V3V4_ASV393|d__Bacteria;p__Bacteroidota;c__Bacteroidia;o__Bacteroidales;f__Bacteroidaceae;g__Bacteroides;s__Bacteroides_plebeius|0.999839642718737|lev_7	97	Bacteroides	20	86.9565	Bacteroides_plebeius	20	86.9565
V3V4_ASV395|d__Bacteria;p__Firmicutes;c__Bacilli;o__Lactobacillales;f__Streptococcaceae;g__Streptococcus;s__Streptococcus_salivarius|0.7471412779725783|lev_7	97	Streptococcus	197	94.7115	Streptococcus_salivarius	111	53.3654
V3V4_ASV396|d__Bacteria;p__Bacteroidota;c__Bacteroidia;o__Bacteroidales;f__Bacteroidaceae;g__Bacteroides;s__Bacteroides_coprocola|0.9998499921767935|lev_7	97	Bacteroides	3	60	Bacteroides_coprocola	3	60
V3V4_ASV397|d__Bacteria;p__Bacteroidota;c__Bacteroidia;o__Bacteroidales;f__Bacteroidaceae;g__Bacteroides;s__Bacteroides_coprocola|0.9995854724508126|lev_7	97	Bacteroides	3	60	Bacteroides_coprocola	3	60
V3V4_ASV398|d__Bacteria;p__Firmicutes;c__Clostridia;o__Oscillospirales;f__Oscillospiraceae;g__Colidextribacter;s__Clostridiales_bacterium|0.7048325632912287|lev_7	97	Colidextribacter	0	0	Clostridiales_bacterium	0	0
V3V4_ASV399|d__Bacteria;p__Firmicutes;c__Clostridia;o__Lachnospirales;f__Lachnospiraceae;g__Blautia|0.9915479265179824|lev_6	97	Blautia	112	66.2722	NA	0	0
V3V4_ASV400|d__Bacteria;p__Proteobacteria;c__Gammaproteobacteria;o__Burkholderiales;f__Sutterellaceae;g__Sutterella|0.9976943143716585|lev_6	97	Sutterella	1	50	NA	0	0
V3V4_ASV402|d__Bacteria;p__Firmicutes;c__Clostridia;o__Christensenellales;f__Christensenellaceae;g__uncultured;s__uncultured_bacterium|0.9586380363117143|lev_7	97	uncultured	0	0	uncultured_bacterium	0	0
V3V4_ASV403|d__Bacteria;p__Bacteroidota;c__Bacteroidia;o__Bacteroidales;f__Tannerellaceae;g__Parabacteroides|0.9993458528744341|lev_6	97	Parabacteroides	1	100	NA	0	0
V3V4_ASV404|d__Bacteria;p__Bacteroidota;c__Bacteroidia;o__Bacteroidales;f__Marinifilaceae;g__Odoribacter;s__Odoribacter_splanchnicus|0.9686217440989645|lev_7	97	Odoribacter	23	100	Odoribacter_splanchnicus	23	100
V3V4_ASV405|d__Bacteria;p__Firmicutes;c__Clostridia;o__Lachnospirales;f__Lachnospiraceae;g__Tyzzerella;s__Anaerotignum_lactatifermentans|0.9064947390120729|lev_7	97	Tyzzerella	0	0	Anaerotignum_lactatifermentans	2	50
V3V4_ASV406|d__Bacteria;p__Firmicutes;c__Negativicutes;o__Veillonellales-Selenomonadales;f__Selenomonadaceae;g__Mitsuokella|0.998846332369144|lev_6	97	Mitsuokella	0	0	NA	0	0
V3V4_ASV407|d__Bacteria;p__Firmicutes;c__Clostridia;o__Lachnospirales;f__Lachnospiraceae;g__Blautia|0.9926023222125251|lev_6	97	Blautia	115	73.7179	NA	0	0
V3V4_ASV408|d__Bacteria;p__Firmicutes;c__Bacilli;o__Erysipelotrichales;f__Erysipelatoclostridiaceae;g__Erysipelatoclostridium;s__Massiliomicrobiota_timonensis|0.999433277850167|lev_7	97	Erysipelatoclostridium	0	0	Massiliomicrobiota_timonensis	0	0
V3V4_ASV409|d__Bacteria;p__Firmicutes;c__Clostridia;o__Peptostreptococcales-Tissierellales;f__Peptostreptococcaceae;g__Clostridioides|0.9890344803464771|lev_6	97	Clostridioides	230	99.1379	NA	0	0
V3V4_ASV411|d__Bacteria;p__Firmicutes;c__Bacilli;o__Erysipelotrichales;f__Erysipelatoclostridiaceae;g__Erysipelatoclostridium|0.9999994485390101|lev_6	97	Erysipelatoclostridium	13	72.2222	NA	0	0
V3V4_ASV412|d__Bacteria;p__Firmicutes;c__Clostridia;o__Oscillospirales;f__Oscillospiraceae;g__Flavonifractor|0.9987482641469768|lev_6	97	Flavonifractor	20	74.0741	NA	0	0
V3V4_ASV413|d__Bacteria;p__Firmicutes;c__Clostridia;o__Oscillospirales;f__[Eubacterium]_coprostanoligenes_group;g__[Eubacterium]_coprostanoligenes_group;s__Eubacteriaceae_bacterium|0.8976623779625685|lev_7	97	[Eubacterium]_coprostanoligenes_group	0	0	Eubacteriaceae_bacterium	0	0
V3V4_ASV414|d__Bacteria;p__Desulfobacterota;c__Desulfovibrionia;o__Desulfovibrionales;f__Desulfovibrionaceae;g__Bilophila|0.9999956559018821|lev_6	97	Bilophila	4	100	NA	0	0
V3V4_ASV416|d__Bacteria;p__Firmicutes;c__Clostridia;o__Oscillospirales;f__Butyricicoccaceae;g__Butyricicoccus;s__uncultured_bacterium|0.9193398410894869|lev_7	97	Butyricicoccus	3	33.3333	uncultured_bacterium	0	0
V3V4_ASV417|d__Bacteria;p__Firmicutes;c__Clostridia;o__Peptostreptococcales-Tissierellales;f__Anaerovoracaceae;g__Family_XIII_UCG-001;s__uncultured_bacterium|0.9970976494525161|lev_7	97	Family_XIII_UCG-001	0	0	uncultured_bacterium	0	0
V3V4_ASV418|d__Bacteria;p__Patescibacteria;c__Saccharimonadia;o__Saccharimonadales;f__Saccharimonadaceae;g__Saccharimonadaceae;s__uncultured_bacterium|0.7461033738638141|lev_7	97	Saccharimonadaceae	0	0	uncultured_bacterium	0	0
V3V4_ASV419|d__Bacteria;p__Firmicutes;c__Clostridia;o__Oscillospirales;f__Oscillospiraceae;g__Oscillibacter;s__human_gut|0.8405514906895698|lev_7	97	Oscillibacter	0	0	human_gut	0	0
V3V4_ASV420|d__Bacteria;p__Bacteroidota;c__Bacteroidia;o__Bacteroidales;f__Rikenellaceae;g__Alistipes|0.9999998247294389|lev_6	97	Alistipes	32	76.1905	NA	0	0
V3V4_ASV421|d__Bacteria;p__Firmicutes;c__Clostridia;o__Lachnospirales;f__Lachnospiraceae;g__Lachnoclostridium|0.9622823175374067|lev_6	97	Lachnoclostridium	0	0	NA	0	0
V3V4_ASV422|d__Bacteria;p__Firmicutes;c__Clostridia;o__Oscillospirales;f__Oscillospiraceae;g__Oscillibacter;s__human_gut|0.8353095466249815|lev_7	97	Oscillibacter	0	0	human_gut	0	0
V3V4_ASV423|d__Bacteria;p__Firmicutes;c__Negativicutes;o__Veillonellales-Selenomonadales;f__Selenomonadaceae;g__uncultured;s__uncultured_organism|0.9613327192691806|lev_7	97	uncultured	0	0	uncultured_organism	0	0
V3V4_ASV425|d__Bacteria;p__Firmicutes;c__Negativicutes;o__Veillonellales-Selenomonadales;f__Veillonellaceae;g__Veillonella|0.9944063618245981|lev_6	97	Veillonella	0	0	NA	0	0
V3V4_ASV426|d__Bacteria;p__Bacteroidota;c__Bacteroidia;o__Bacteroidales;f__Bacteroidaceae;g__Bacteroides|0.9974461485905797|lev_6	97	Bacteroides	0	0	NA	0	0
V3V4_ASV427|d__Bacteria;p__Proteobacteria;c__Gammaproteobacteria;o__Burkholderiales;f__Sutterellaceae;g__Sutterella;s__Sutterella_wadsworthensis|0.7654944010195656|lev_7	97	Sutterella	26	92.8571	Sutterella_wadsworthensis	24	85.7143
V3V4_ASV428|d__Bacteria;p__Firmicutes;c__Clostridia;o__Lachnospirales;f__Lachnospiraceae;g__Lachnospira|0.989140482619451|lev_6	97	Lachnospira	0	0	NA	0	0
V3V4_ASV429|d__Bacteria;p__Firmicutes;c__Clostridia;o__Lachnospirales;f__Lachnospiraceae;g__Lachnospiraceae_UCG-010;s__uncultured_bacterium|0.9982625156552013|lev_7	97	Lachnospiraceae_UCG-010	0	0	uncultured_bacterium	0	0
V3V4_ASV431|d__Bacteria;p__Firmicutes;c__Negativicutes;o__Veillonellales-Selenomonadales;f__Selenomonadaceae;g__Mitsuokella;s__uncultured_bacterium|0.8721305934521998|lev_7	97	Mitsuokella	5	83.3333	uncultured_bacterium	0	0
V3V4_ASV432|d__Bacteria;p__Firmicutes;c__Clostridia;o__Lachnospirales;f__Lachnospiraceae;g__Lachnoclostridium|0.9264715578407621|lev_6	97	Lachnoclostridium	0	0	NA	0	0
V3V4_ASV433|d__Bacteria;p__Firmicutes;c__Clostridia;o__Lachnospirales;f__Lachnospiraceae;g__[Ruminococcus]_gnavus_group|0.9862077282130901|lev_6	97	[Ruminococcus]_gnavus_group	0	0	NA	0	0
V3V4_ASV435|d__Bacteria;p__Firmicutes;c__Clostridia;o__Oscillospirales;f__Butyricicoccaceae;g__Butyricicoccus|0.9999725265065347|lev_6	97	Butyricicoccus	14	60.8696	NA	0	0
V3V4_ASV436|d__Bacteria;p__Firmicutes;c__Bacilli;o__Erysipelotrichales;f__Erysipelotrichaceae;g__Dielma;s__Dielma_fastidiosa|0.8542810710130789|lev_7	97	Dielma	4	57.1429	Dielma_fastidiosa	4	57.1429
V3V4_ASV437|d__Bacteria;p__Firmicutes;c__Clostridia;o__Oscillospirales;f__Ruminococcaceae;g__Negativibacillus;s__uncultured_bacterium|0.9678629428247983|lev_7	97	Negativibacillus	1	100	uncultured_bacterium	0	0
V3V4_ASV442|d__Bacteria;p__Firmicutes;c__Clostridia;o__Lachnospirales;f__Lachnospiraceae;g__[Ruminococcus]_gnavus_group|0.9929348160024084|lev_6	97	[Ruminococcus]_gnavus_group	0	0	NA	0	0
V3V4_ASV443|d__Bacteria;p__Firmicutes;c__Clostridia;o__Lachnospirales;f__Lachnospiraceae;g__[Ruminococcus]_torques_group|0.9768051095024436|lev_6	97	[Ruminococcus]_torques_group	0	0	NA	0	0
V3V4_ASV445|d__Bacteria;p__Bacteroidota;c__Bacteroidia;o__Bacteroidales;f__Bacteroidaceae;g__Bacteroides|0.9873997667769335|lev_6	97	Bacteroides	0	0	NA	0	0
V3V4_ASV446|d__Bacteria;p__Firmicutes;c__Clostridia;o__Oscillospirales;f__Oscillospiraceae;g__Oscillibacter|0.7205491455062218|lev_6	97	Oscillibacter	0	0	NA	0	0
V3V4_ASV447|d__Bacteria;p__Firmicutes;c__Clostridia;o__Oscillospirales;f__Ruminococcaceae;g__Faecalibacterium|0.9999009159064569|lev_6	97	Faecalibacterium	95	82.6087	NA	0	0
V3V4_ASV448|d__Bacteria;p__Firmicutes;c__Clostridia;o__Oscillospirales;f__Ruminococcaceae;g__Faecalibacterium;s__uncultured_bacterium|0.8388113739273709|lev_7	97	Faecalibacterium	0	0	uncultured_bacterium	0	0
V3V4_ASV449|d__Bacteria;p__Bacteroidota;c__Bacteroidia;o__Bacteroidales;f__Bacteroidaceae;g__Bacteroides|0.9999999841598489|lev_6	97	Bacteroides	160	95.8084	NA	0	0
V3V4_ASV451|d__Bacteria;p__Firmicutes;c__Clostridia;o__Oscillospirales;f__Ruminococcaceae;g__Faecalibacterium|0.9999230275696158|lev_6	97	Faecalibacterium	100	83.3333	NA	0	0
V3V4_ASV452|d__Bacteria;p__Firmicutes;c__Negativicutes;o__Veillonellales-Selenomonadales;f__Veillonellaceae;g__Veillonella|0.9999997068057355|lev_6	97	Veillonella	55	76.3889	NA	0	0
V3V4_ASV453|d__Bacteria;p__Firmicutes;c__Clostridia;o__Lachnospirales;f__Lachnospiraceae;g__Lachnospiraceae_ND3007_group|0.9999808750709323|lev_6	97	Lachnospiraceae_ND3007_group	0	0	NA	0	0
V3V4_ASV454|d__Bacteria;p__Proteobacteria;c__Gammaproteobacteria;o__Pasteurellales;f__Pasteurellaceae;g__Haemophilus|0.9594382864211404|lev_6	97	Haemophilus	53	92.9825	NA	0	0
V3V4_ASV455|d__Bacteria;p__Proteobacteria;c__Alphaproteobacteria;o__Rhodospirillales;f__uncultured;g__uncultured;s__gut_metagenome|0.9997487393194923|lev_7	97	uncultured	0	0	gut_metagenome	0	0
V3V4_ASV456|d__Bacteria;p__Bacteroidota;c__Bacteroidia;o__Bacteroidales;f__Bacteroidaceae;g__Bacteroides|0.999999975848945|lev_6	97	Bacteroides	195	97.9899	NA	0	0
V3V4_ASV458|d__Bacteria;p__Firmicutes;c__Clostridia;o__Lachnospirales;f__Lachnospiraceae;g__[Ruminococcus]_gnavus_group;s__uncultured_bacterium|0.734394224821702|lev_7	97	[Ruminococcus]_gnavus_group	0	0	uncultured_bacterium	0	0
V3V4_ASV459|d__Bacteria;p__Bacteroidota;c__Bacteroidia;o__Bacteroidales;f__Rikenellaceae;g__Alistipes;s__Alistipes_shahii|0.9365292621743819|lev_7	97	Alistipes	31	77.5	Alistipes_shahii	5	12.5
V3V4_ASV460|d__Bacteria;p__Firmicutes;c__Bacilli;o__Erysipelotrichales;f__Erysipelatoclostridiaceae;g__Erysipelatoclostridium|0.9999634045007318|lev_6	97	Erysipelatoclostridium	18	78.2609	NA	0	0
V3V4_ASV461|d__Bacteria;p__Bacteroidota;c__Bacteroidia;o__Bacteroidales;f__Prevotellaceae;g__Prevotella;s__Prevotella_disiens|0.9999991466347016|lev_7	97	Prevotella	8	100	Prevotella_disiens	7	87.5
V3V4_ASV462|d__Bacteria;p__Firmicutes;c__Clostridia;o__Oscillospirales;f__Ruminococcaceae;g__Ruminococcus;s__Ruminococcus_callidus|0.9263237141696454|lev_7	97	Ruminococcus	3	100	Ruminococcus_callidus	2	66.6667
V3V4_ASV463|d__Bacteria;p__Proteobacteria;c__Gammaproteobacteria;o__Pasteurellales;f__Pasteurellaceae;g__Haemophilus|0.9568728640723944|lev_6	97	Haemophilus	55	96.4912	NA	0	0
V3V4_ASV464|d__Bacteria;p__Bacteroidota;c__Bacteroidia;o__Bacteroidales;f__Bacteroidaceae;g__Bacteroides|0.9901387475675416|lev_6	97	Bacteroides	0	0	NA	0	0
V3V4_ASV465|d__Bacteria;p__Firmicutes;c__Bacilli;o__Staphylococcales;f__Gemellaceae;g__Gemella|0.9999988200224111|lev_6	97	Gemella	16	84.2105	NA	0	0
V3V4_ASV466|d__Bacteria;p__Proteobacteria;c__Gammaproteobacteria;o__Burkholderiales;f__Sutterellaceae;g__Sutterella;s__Burkholderia_sp.|0.9666945294204039|lev_7	97	Sutterella	0	0	Burkholderia_sp.	0	0
V3V4_ASV467|d__Bacteria;p__Firmicutes;c__Clostridia;o__Lachnospirales;f__Lachnospiraceae;g__Blautia|0.9885685905782823|lev_6	97	Blautia	112	66.2722	NA	0	0
V3V4_ASV468|d__Bacteria;p__Bacteroidota;c__Bacteroidia;o__Bacteroidales;f__Bacteroidaceae;g__Bacteroides;s__Bacteroides_plebeius|0.9994435354078387|lev_7	97	Bacteroides	20	86.9565	Bacteroides_plebeius	20	86.9565
V3V4_ASV469|d__Bacteria;p__Firmicutes;c__Negativicutes;o__Veillonellales-Selenomonadales;f__Veillonellaceae;g__Allisonella;s__uncultured_bacterium|0.9678807503543017|lev_7	97	Allisonella	1	100	uncultured_bacterium	0	0
V3V4_ASV470|d__Bacteria;p__Bacteroidota;c__Bacteroidia;o__Bacteroidales;f__Marinifilaceae;g__Butyricimonas|0.9999623257379456|lev_6	97	Butyricimonas	2	100	NA	0	0
V3V4_ASV471|d__Bacteria;p__Bacteroidota;c__Bacteroidia;o__Bacteroidales;f__Bacteroidaceae;g__Bacteroides|0.9999999821199117|lev_6	97	Bacteroides	160	95.8084	NA	0	0
V3V4_ASV473|d__Bacteria;p__Firmicutes;c__Negativicutes;o__Veillonellales-Selenomonadales;f__Veillonellaceae;g__Allisonella;s__uncultured_bacterium|0.9803920396411523|lev_7	97	Allisonella	1	100	uncultured_bacterium	0	0
V3V4_ASV474|d__Bacteria;p__Firmicutes;c__Clostridia;o__Lachnospirales;f__Lachnospiraceae;g__Blautia|0.9938296060183642|lev_6	97	Blautia	119	66.1111	NA	0	0
V3V4_ASV476|d__Bacteria;p__Firmicutes;c__Clostridia;o__Oscillospirales;f__Ruminococcaceae;g__Ruminococcus;s__Ruminococcus_bicirculans|0.9985795911713511|lev_7	97	Ruminococcus	19	90.4762	Ruminococcus_bicirculans	1	4.7619
V3V4_ASV477|d__Bacteria;p__Proteobacteria;c__Alphaproteobacteria;o__Rickettsiales;f__Mitochondria;g__Mitochondria|0.999999999930158|lev_6	97	Mitochondria	0	0	NA	0	0
V3V4_ASV478|d__Bacteria;p__Bacteroidota;c__Bacteroidia;o__Bacteroidales;f__Prevotellaceae;g__Paraprevotella|0.9999899231915701|lev_6	97	Paraprevotella	2	66.6667	NA	0	0
V3V4_ASV479|d__Bacteria;p__Bacteroidota;c__Bacteroidia;o__Bacteroidales;f__Bacteroidaceae;g__Bacteroides|0.9972530765805526|lev_6	97	Bacteroides	0	0	NA	0	0
V3V4_ASV480|d__Bacteria;p__Firmicutes;c__Clostridia;o__Lachnospirales;f__Lachnospiraceae;g__[Eubacterium]_ruminantium_group;s__uncultured_bacterium|0.8749693637847282|lev_7	97	[Eubacterium]_ruminantium_group	0	0	uncultured_bacterium	0	0
V3V4_ASV481|d__Bacteria;p__Firmicutes;c__Clostridia;o__Lachnospirales;f__Lachnospiraceae;g__Blautia|0.9962434940069772|lev_6	97	Blautia	109	74.6575	NA	0	0
V3V4_ASV482|d__Bacteria;p__Firmicutes;c__Clostridia;o__Lachnospirales;f__Lachnospiraceae;g__Anaerostipes|0.992875124611922|lev_6	97	Anaerostipes	0	0	NA	0	0
V3V4_ASV483|d__Bacteria;p__Firmicutes;c__Clostridia;o__Oscillospirales;f__Butyricicoccaceae;g__Butyricicoccus;s__Butyricicoccus_sp.|0.7812355907090707|lev_7	97	Butyricicoccus	14	60.8696	Butyricicoccus_sp.	0	0
V3V4_ASV484|d__Bacteria;p__Bacteroidota;c__Bacteroidia;o__Bacteroidales;f__Bacteroidaceae;g__Bacteroides;s__Bacteroides_plebeius|0.9695697255085315|lev_7	97	Bacteroides	0	0	Bacteroides_plebeius	0	0
V3V4_ASV485|d__Bacteria;p__Firmicutes;c__Clostridia;o__Peptostreptococcales-Tissierellales;f__Peptostreptococcaceae;g__Peptostreptococcus|0.9999968243548949|lev_6	97	Peptostreptococcus	9	90	NA	0	0
V3V4_ASV486|d__Bacteria;p__Firmicutes;c__Negativicutes;o__Veillonellales-Selenomonadales;f__Selenomonadaceae;g__Megamonas|0.9776115314411872|lev_6	97	Megamonas	0	0	NA	0	0
V3V4_ASV487|d__Bacteria;p__Firmicutes;c__Clostridia;o__Lachnospirales;f__Lachnospiraceae;g__Lachnoclostridium|0.9519743817734455|lev_6	97	Lachnoclostridium	0	0	NA	0	0
V3V4_ASV488|d__Bacteria;p__Firmicutes;c__Clostridia;o__Lachnospirales;f__Lachnospiraceae;g__CAG-56;s__uncultured_bacterium|0.9245130534835532|lev_7	97	CAG-56	0	0	uncultured_bacterium	0	0
V3V4_ASV489|d__Bacteria;p__Firmicutes;c__Clostridia;o__Lachnospirales;f__Lachnospiraceae;g__Lachnospiraceae_UCG-010;s__uncultured_organism|0.7804934282291706|lev_7	97	Lachnospiraceae_UCG-010	0	0	uncultured_organism	0	0
V3V4_ASV490|d__Bacteria;p__Firmicutes;c__Clostridia;o__Oscillospirales;f__Butyricicoccaceae;g__Butyricicoccus|0.9999604058730878|lev_6	97	Butyricicoccus	14	60.8696	NA	0	0
V3V4_ASV491|d__Bacteria;p__Firmicutes;c__Clostridia;o__Oscillospirales;f__Ruminococcaceae;g__DTU089|0.9999942679384882|lev_6	97	DTU089	0	0	NA	0	0
V3V4_ASV492|d__Bacteria;p__Firmicutes;c__Clostridia;o__Lachnospirales;f__Lachnospiraceae;g__[Eubacterium]_ventriosum_group|0.9366720144190226|lev_6	97	[Eubacterium]_ventriosum_group	0	0	NA	0	0
V3V4_ASV493|d__Bacteria;p__Desulfobacterota;c__Desulfovibrionia;o__Desulfovibrionales;f__Desulfovibrionaceae;g__Bilophila;s__bacterium_NLAE-zl-H528|0.9346569244957482|lev_7	97	Bilophila	0	0	bacterium_NLAE-zl-H528	0	0
V3V4_ASV494|d__Bacteria;p__Firmicutes;c__Clostridia;o__Oscillospirales;f__Oscillospiraceae;g__Intestinimonas;s__Intestinimonas_butyriciproducens|0.9973303247368159|lev_7	97	Intestinimonas	0	0	Intestinimonas_butyriciproducens	0	0
V3V4_ASV495|d__Bacteria;p__Firmicutes;c__Clostridia;o__Lachnospirales;f__Lachnospiraceae;g__Lachnoclostridium|0.9566183222737146|lev_6	97	Lachnoclostridium	0	0	NA	0	0
V3V4_ASV496|d__Bacteria;p__Firmicutes;c__Clostridia;o__Oscillospirales;f__Oscillospiraceae;g__UCG-003;s__uncultured_organism|0.7023681299040879|lev_7	97	UCG-003	0	0	uncultured_organism	0	0
V3V4_ASV497|d__Bacteria;p__Firmicutes;c__Clostridia;o__Oscillospirales;f__Ruminococcaceae;g__Faecalibacterium;s__uncultured_bacterium|0.8950445644197395|lev_7	97	Faecalibacterium	0	0	uncultured_bacterium	0	0
V3V4_ASV498|d__Bacteria;p__Firmicutes;c__Clostridia;o__Oscillospirales;f__Ruminococcaceae;g__Candidatus_Soleaferrea;s__uncultured_Anaerotruncus|0.9999612598263086|lev_7	97	Candidatus_Soleaferrea	0	0	uncultured_Anaerotruncus	0	0
V3V4_ASV499|d__Bacteria;p__Firmicutes;c__Clostridia;o__Lachnospirales;f__Lachnospiraceae;g__Tyzzerella;s__Anaerotignum_lactatifermentans|0.7707039614078186|lev_7	97	Tyzzerella	0	0	Anaerotignum_lactatifermentans	2	50
V3V4_ASV500|d__Bacteria;p__Firmicutes;c__Clostridia;o__Lachnospirales;f__Lachnospiraceae;g__[Ruminococcus]_torques_group|0.9812370350792354|lev_6	97	[Ruminococcus]_torques_group	0	0	NA	0	0
V3V4_ASV501|d__Bacteria;p__Actinobacteriota;c__Actinobacteria;o__Bifidobacteriales;f__Bifidobacteriaceae;g__Bifidobacterium|0.9999947113492709|lev_6	97	Bifidobacterium	0	0	NA	0	0
V3V4_ASV502|d__Bacteria;p__Firmicutes;c__Clostridia;o__Oscillospirales;f__Ruminococcaceae;g__Faecalibacterium|0.9999065377622158|lev_6	97	Faecalibacterium	97	82.906	NA	0	0
V3V4_ASV503|d__Bacteria;p__Firmicutes;c__Clostridia;o__Oscillospirales;f__Ruminococcaceae;g__Paludicola|0.9996634288072905|lev_6	97	Paludicola	0	0	NA	0	0
V3V4_ASV504|d__Bacteria;p__Firmicutes;c__Negativicutes;o__Veillonellales-Selenomonadales;f__Selenomonadaceae;g__Megamonas|0.9999958504297874|lev_6	97	Megamonas	13	100	NA	0	0
V3V4_ASV505|d__Bacteria;p__Firmicutes;c__Clostridia;o__Lachnospirales;f__Lachnospiraceae;g__Blautia;s__Blautia_sp.|0.8353025533328854|lev_7	97	Blautia	101	78.2946	Blautia_sp.	0	0
V3V4_ASV506|d__Bacteria;p__Firmicutes;c__Clostridia;o__Peptostreptococcales-Tissierellales;f__Anaerovoracaceae;g__Family_XIII_AD3011_group;s__uncultured_organism|0.9920956401412652|lev_7	97	Family_XIII_AD3011_group	0	0	uncultured_organism	0	0
V3V4_ASV507|d__Bacteria;p__Firmicutes;c__Negativicutes;o__Acidaminococcales;f__Acidaminococcaceae;g__Acidaminococcus;s__Acidaminococcus_fermentans|0.9820159872053492|lev_7	97	Acidaminococcus	6	100	Acidaminococcus_fermentans	3	50
V3V4_ASV508|d__Bacteria;p__Proteobacteria;c__Gammaproteobacteria;o__Burkholderiales;f__Sutterellaceae;g__Sutterella;s__Sutterella_wadsworthensis|0.8155028313427449|lev_7	97	Sutterella	26	92.8571	Sutterella_wadsworthensis	24	85.7143
V3V4_ASV509|d__Bacteria;p__Firmicutes;c__Clostridia;o__Oscillospirales;f__Ruminococcaceae;g__[Eubacterium]_siraeum_group;s__[Eubacterium]_siraeum|0.7213035667200577|lev_7	97	[Eubacterium]_siraeum_group	0	0	[Eubacterium]_siraeum	2	50
V3V4_ASV510|d__Bacteria;p__Firmicutes;c__Clostridia;o__Lachnospirales;f__Lachnospiraceae;g__Anaerostipes|0.9999204326997018|lev_6	97	Anaerostipes	31	73.8095	NA	0	0
V3V4_ASV512|d__Bacteria;p__Proteobacteria;c__Gammaproteobacteria;o__Burkholderiales;f__Sutterellaceae;g__Parasutterella|0.9841889073685339|lev_6	97	Parasutterella	0	0	NA	0	0
V3V4_ASV513|d__Bacteria;p__Firmicutes;c__Negativicutes;o__Acidaminococcales;f__Acidaminococcaceae;g__Succiniclasticum;s__uncultured_bacterium|0.7583666418612157|lev_7	97	Succiniclasticum	0	0	uncultured_bacterium	0	0
V3V4_ASV514|d__Bacteria;p__Firmicutes;c__Negativicutes;o__Acidaminococcales;f__Acidaminococcaceae;g__Succiniclasticum;s__uncultured_bacterium|0.9960766971304282|lev_7	97	Succiniclasticum	0	0	uncultured_bacterium	0	0
V3V4_ASV515|d__Bacteria;p__Bacteroidota;c__Bacteroidia;o__Bacteroidales;f__Bacteroidaceae;g__Bacteroides;s__Bacteroides_dorei|0.840383328438167|lev_7	97	Bacteroides	173	92.0213	Bacteroides_dorei	57	30.3191
V3V4_ASV516|d__Bacteria;p__Firmicutes;c__Clostridia;o__Oscillospirales;f__Ruminococcaceae;g__UBA1819;s__uncultured_organism|0.7189492546735162|lev_7	97	UBA1819	0	0	uncultured_organism	0	0
V3V4_ASV517|d__Bacteria;p__Firmicutes;c__Clostridia;o__Lachnospirales;f__Lachnospiraceae;g__[Ruminococcus]_gnavus_group|0.9957238435326287|lev_6	97	[Ruminococcus]_gnavus_group	0	0	NA	0	0
V3V4_ASV518|d__Bacteria;p__Firmicutes;c__Negativicutes;o__Acidaminococcales;f__Acidaminococcaceae;g__Phascolarctobacterium|0.9999994435697833|lev_6	97	Phascolarctobacterium	21	65.625	NA	0	0
V3V4_ASV519|d__Bacteria;p__Firmicutes;c__Clostridia;o__Lachnospirales;f__Lachnospiraceae;g__Eisenbergiella|0.9954402628069126|lev_6	97	Eisenbergiella	12	42.8571	NA	0	0
V3V4_ASV520|d__Bacteria;p__Firmicutes;c__Clostridia;o__Christensenellales;f__Christensenellaceae;g__Christensenellaceae_R-7_group|0.8925415550587816|lev_6	97	Christensenellaceae_R-7_group	0	0	NA	0	0
V3V4_ASV521|d__Bacteria;p__Firmicutes;c__Clostridia;o__Lachnospirales;f__Lachnospiraceae;g__Lachnospiraceae_UCG-004|0.8443320254940763|lev_6	97	Lachnospiraceae_UCG-004	0	0	NA	0	0
V3V4_ASV523|d__Bacteria;p__Firmicutes;c__Clostridia;o__Oscillospirales;f__Oscillospiraceae;g__uncultured;s__Clostridium_sp.|0.7708592950252837|lev_7	97	uncultured	0	0	Clostridium_sp.	0	0
V3V4_ASV524|d__Bacteria;p__Proteobacteria;c__Gammaproteobacteria;o__Burkholderiales;f__Sutterellaceae;g__Parasutterella|0.9999999987775523|lev_6	97	Parasutterella	16	57.1429	NA	0	0
V3V4_ASV525|d__Bacteria;p__Firmicutes;c__Bacilli;o__Erysipelotrichales;f__Erysipelotrichaceae;g__Faecalitalea;s__Absiella_dolichum|0.9997755849800861|lev_7	97	Faecalitalea	0	0	Absiella_dolichum	3	100
V3V4_ASV526|d__Bacteria;p__Bacteroidota;c__Bacteroidia;o__Bacteroidales;f__Bacteroidaceae;g__Bacteroides|0.9998385559307286|lev_6	97	Bacteroides	0	0	NA	0	0
V3V4_ASV527|d__Bacteria;p__Firmicutes;c__Clostridia;o__Lachnospirales;f__Lachnospiraceae;g__Blautia|0.9369988060209542|lev_6	97	Blautia	136	65.3846	NA	0	0
V3V4_ASV528|d__Bacteria;p__Firmicutes;c__Negativicutes;o__Veillonellales-Selenomonadales;f__Veillonellaceae;g__Dialister|0.9999527281117857|lev_6	97	Dialister	2	50	NA	0	0
V3V4_ASV529|d__Bacteria;p__Firmicutes;c__Clostridia;o__Lachnospirales;f__Lachnospiraceae;g__[Ruminococcus]_torques_group;s__Ruminococcus_sp.|0.7445449299531814|lev_7	97	[Ruminococcus]_torques_group	0	0	Ruminococcus_sp.	1	1.88679
V3V4_ASV530|d__Bacteria;p__Firmicutes;c__Clostridia;o__Oscillospirales;f__Oscillospiraceae;g__Colidextribacter|0.9254091051197215|lev_6	97	Colidextribacter	0	0	NA	0	0
V3V4_ASV531|d__Bacteria;p__Firmicutes;c__Clostridia;o__Lachnospirales;f__Lachnospiraceae;g__Anaerostipes|0.9998397232655549|lev_6	97	Anaerostipes	31	73.8095	NA	0	0
V3V4_ASV532|d__Bacteria;p__Proteobacteria;c__Gammaproteobacteria;o__Burkholderiales;f__Sutterellaceae;g__Parasutterella;s__uncultured_bacterium|0.762770232211192|lev_7	97	Parasutterella	16	57.1429	uncultured_bacterium	0	0
V3V4_ASV534|d__Bacteria;p__Firmicutes;c__Negativicutes;o__Veillonellales-Selenomonadales;f__Veillonellaceae;g__Veillonella|0.9865012450792858|lev_6	97	Veillonella	0	0	NA	0	0
V3V4_ASV535|d__Bacteria;p__Bacteroidota;c__Bacteroidia;o__Bacteroidales;f__Marinifilaceae;g__Odoribacter|0.9999999944907684|lev_6	97	Odoribacter	23	100	NA	0	0
V3V4_ASV536|d__Bacteria;p__Desulfobacterota;c__Desulfovibrionia;o__Desulfovibrionales;f__Desulfovibrionaceae;g__Bilophila;s__bacterium_NLAE-zl-H528|0.7043351076483879|lev_7	97	Bilophila	0	0	bacterium_NLAE-zl-H528	0	0
V3V4_ASV538|d__Bacteria;p__Proteobacteria;c__Gammaproteobacteria;o__Burkholderiales;f__Sutterellaceae;g__Sutterella;s__Sutterella_wadsworthensis|0.7605097238565293|lev_7	97	Sutterella	26	92.8571	Sutterella_wadsworthensis	24	85.7143
V3V4_ASV539|d__Bacteria;p__Actinobacteriota;c__Actinobacteria;o__Bifidobacteriales;f__Bifidobacteriaceae;g__Bifidobacterium|0.9829372311108108|lev_6	97	Bifidobacterium	0	0	NA	0	0
V3V4_ASV540|d__Bacteria;p__Firmicutes;c__Clostridia;o__Oscillospirales;f__Ruminococcaceae;g__Ruminococcus;s__Ruminococcus_bicirculans|0.9982555406545228|lev_7	97	Ruminococcus	19	90.4762	Ruminococcus_bicirculans	1	4.7619
V3V4_ASV541|d__Bacteria;p__Bacteroidota;c__Bacteroidia;o__Bacteroidales;f__Tannerellaceae;g__Parabacteroides|0.9999999557014172|lev_6	97	Parabacteroides	105	94.5946	NA	0	0
V3V4_ASV543|d__Bacteria;p__Firmicutes;c__Clostridia;o__Lachnospirales;f__Lachnospiraceae;g__Lachnospiraceae_UCG-010;s__uncultured_bacterium|0.998270468237614|lev_7	97	Lachnospiraceae_UCG-010	0	0	uncultured_bacterium	0	0
V3V4_ASV544|d__Bacteria;p__Firmicutes;c__Clostridia;o__Lachnospirales;f__Lachnospiraceae;g__Blautia|0.9669265194263466|lev_6	97	Blautia	101	77.6923	NA	0	0
V3V4_ASV545|d__Bacteria;p__Firmicutes;c__Clostridia;o__Lachnospirales;f__Lachnospiraceae;g__Dorea|0.9657696239821214|lev_6	97	Dorea	41	56.1644	NA	0	0
V3V4_ASV546|d__Bacteria;p__Firmicutes;c__Bacilli;o__Lactobacillales;f__Streptococcaceae;g__Streptococcus|0.9999996326830801|lev_6	97	Streptococcus	207	92.8251	NA	0	0
V3V4_ASV547|d__Bacteria;p__Bacteroidota;c__Bacteroidia;o__Bacteroidales;f__Rikenellaceae;g__Alistipes;s__Alistipes_sp.|0.9828349286129537|lev_7	97	Alistipes	2	100	Alistipes_sp.	0	0
V3V4_ASV548|d__Bacteria;p__Firmicutes;c__Clostridia;o__Lachnospirales;f__Lachnospiraceae;g__[Eubacterium]_hallii_group|0.9999346195276954|lev_6	97	[Eubacterium]_hallii_group	0	0	NA	0	0
V3V4_ASV549|d__Bacteria;p__Actinobacteriota;c__Coriobacteriia;o__Coriobacteriales;f__Eggerthellaceae;g__Eggerthella|0.9999911715250699|lev_6	97	Eggerthella	48	94.1176	NA	0	0
V3V4_ASV550|d__Bacteria;p__Bacteroidota;c__Bacteroidia;o__Bacteroidales;f__Prevotellaceae;g__Paraprevotella|0.9999930126337183|lev_6	97	Paraprevotella	2	66.6667	NA	0	0
V3V4_ASV551|d__Bacteria;p__Fusobacteriota;c__Fusobacteriia;o__Fusobacteriales;f__Fusobacteriaceae;g__Fusobacterium|0.9999867258953958|lev_6	97	Fusobacterium	0	0	NA	0	0
V3V4_ASV552|d__Bacteria;p__Firmicutes;c__Clostridia;o__Clostridiales;f__Clostridiaceae;g__Clostridium_sensu_stricto_1|0.9993033772502118|lev_6	97	Clostridium_sensu_stricto_1	0	0	NA	0	0
V3V4_ASV553|d__Bacteria;p__Firmicutes;c__Clostridia;o__Oscillospirales;f__Butyricicoccaceae;g__Butyricicoccus|0.9997979576660799|lev_6	97	Butyricicoccus	17	58.6207	NA	0	0
V3V4_ASV554|d__Bacteria;p__Firmicutes;c__Clostridia;o__Peptostreptococcales-Tissierellales;f__Anaerovoracaceae;g__[Eubacterium]_nodatum_group;s__Ihubacter_massiliensis|0.9331201065424818|lev_7	97	[Eubacterium]_nodatum_group	0	0	Ihubacter_massiliensis	0	0
V3V4_ASV555|d__Bacteria;p__Proteobacteria;c__Gammaproteobacteria;o__Burkholderiales;f__Sutterellaceae;g__Sutterella;s__uncultured_bacterium|0.8102615885764283|lev_7	97	Sutterella	2	66.6667	uncultured_bacterium	0	0
V3V4_ASV556|d__Bacteria;p__Bacteroidota;c__Bacteroidia;o__Bacteroidales;f__Bacteroidaceae;g__Bacteroides|0.9961409049517548|lev_6	97	Bacteroides	0	0	NA	0	0
V3V4_ASV558|d__Bacteria;p__Actinobacteriota;c__Actinobacteria;o__Bifidobacteriales;f__Bifidobacteriaceae;g__Bifidobacterium|0.9869796925591008|lev_6	97	Bifidobacterium	0	0	NA	0	0
V3V4_ASV559|d__Bacteria;p__Firmicutes;c__Clostridia;o__Oscillospirales;f__Ruminococcaceae;g__Subdoligranulum|0.9991480901662348|lev_6	97	Subdoligranulum	2	50	NA	0	0
V3V4_ASV562|d__Bacteria;p__Firmicutes;c__Bacilli;o__Erysipelotrichales;f__Erysipelotrichaceae;g__Holdemanella;s__uncultured_bacterium|0.9003708414101366|lev_7	97	Holdemanella	8	47.0588	uncultured_bacterium	0	0
V3V4_ASV563|d__Bacteria;p__Bacteroidota;c__Bacteroidia;o__Bacteroidales;f__Rikenellaceae;g__Alistipes;s__Alistipes_indistinctus|0.9996280750089558|lev_7	97	Alistipes	4	100	Alistipes_indistinctus	4	100
V3V4_ASV564|d__Bacteria;p__Firmicutes;c__Clostridia;o__Oscillospirales;f__Butyricicoccaceae;g__Butyricicoccus;s__uncultured_bacterium|0.8003048791719428|lev_7	97	Butyricicoccus	17	60.7143	uncultured_bacterium	0	0
V3V4_ASV565|d__Bacteria;p__Fusobacteriota;c__Fusobacteriia;o__Fusobacteriales;f__Fusobacteriaceae;g__Fusobacterium|0.9999999813187486|lev_6	97	Fusobacterium	0	0	NA	0	0
V3V4_ASV566|d__Bacteria;p__Firmicutes;c__Clostridia;o__Lachnospirales;f__Lachnospiraceae;g__Blautia|0.9547603318528349|lev_6	97	Blautia	101	77.6923	NA	0	0
V3V4_ASV567|d__Bacteria;p__Firmicutes;c__Bacilli;o__Erysipelotrichales;f__Erysipelatoclostridiaceae;g__Erysipelotrichaceae_UCG-003|0.9999990497638092|lev_6	97	Erysipelotrichaceae_UCG-003	0	0	NA	0	0
V3V4_ASV568|d__Bacteria;p__Bacteroidota;c__Bacteroidia;o__Bacteroidales;f__Tannerellaceae;g__Parabacteroides|0.9999999187211112|lev_6	97	Parabacteroides	104	94.5455	NA	0	0
V3V4_ASV569|d__Bacteria;p__Proteobacteria;c__Gammaproteobacteria;o__Pasteurellales;f__Pasteurellaceae;g__Haemophilus|0.9371626020501577|lev_6	97	Haemophilus	55	96.4912	NA	0	0
V3V4_ASV570|d__Bacteria;p__Firmicutes;c__Clostridia;o__Peptococcales;f__Peptococcaceae;g__uncultured;s__unidentified|0.9828296555836876|lev_7	97	uncultured	0	0	unidentified	0	0
V3V4_ASV571|d__Bacteria;p__Bacteroidota;c__Bacteroidia;o__Bacteroidales;f__Tannerellaceae;g__Parabacteroides|0.9999999473946962|lev_6	97	Parabacteroides	104	94.5455	NA	0	0
V3V4_ASV572|d__Bacteria;p__Bacteroidota;c__Bacteroidia;o__Bacteroidales;f__Bacteroidaceae;g__Bacteroides|0.9999999415956942|lev_6	97	Bacteroides	199	96.1353	NA	0	0
V3V4_ASV574|d__Bacteria;p__Firmicutes;c__Clostridia;o__Lachnospirales;f__Lachnospiraceae;g__Lachnoclostridium;s__[Clostridium]_aldenense|0.7771067756358903|lev_7	97	Lachnoclostridium	0	0	[Clostridium]_aldenense	0	0
V3V4_ASV575|d__Bacteria;p__Bacteroidota;c__Bacteroidia;o__Bacteroidales;f__Rikenellaceae;g__Alistipes|0.9952963552037942|lev_6	97	Alistipes	0	0	NA	0	0
V3V4_ASV576|d__Bacteria;p__Bacteroidota;c__Bacteroidia;o__Bacteroidales;f__Bacteroidaceae;g__Bacteroides|0.9999999548627888|lev_6	97	Bacteroides	201	94.8113	NA	0	0
V3V4_ASV577|d__Bacteria;p__Firmicutes;c__Negativicutes;o__Veillonellales-Selenomonadales;f__Selenomonadaceae;g__Megamonas|0.978345969809308|lev_6	97	Megamonas	0	0	NA	0	0
V3V4_ASV578|d__Bacteria;p__Firmicutes;c__Clostridia;o__Oscillospirales;f__Oscillospiraceae;g__Flavonifractor|0.9971263747887478|lev_6	97	Flavonifractor	20	74.0741	NA	0	0
V3V4_ASV580|d__Bacteria;p__Bacteroidota;c__Bacteroidia;o__Bacteroidales;f__Rikenellaceae;g__Alistipes|0.9999999944180684|lev_6	97	Alistipes	8	100	NA	0	0
V3V4_ASV581|d__Bacteria;p__Actinobacteriota;c__Actinobacteria;o__Actinomycetales;f__Actinomycetaceae;g__Actinomyces;s__Schaalia_odontolytica|0.9043005946396477|lev_7	97	Actinomyces	0	0	Schaalia_odontolytica	0	0
V3V4_ASV582|d__Bacteria;p__Firmicutes;c__Clostridia;o__Lachnospirales;f__Lachnospiraceae;g__[Eubacterium]_hallii_group|0.9973831880944329|lev_6	97	[Eubacterium]_hallii_group	0	0	NA	0	0
V3V4_ASV583|d__Bacteria;p__Firmicutes;c__Clostridia;o__Lachnospirales;f__Lachnospiraceae;g__Lachnospiraceae_FCS020_group;s__uncultured_organism|0.8681335597704114|lev_7	97	Lachnospiraceae_FCS020_group	0	0	uncultured_organism	0	0
V3V4_ASV584|d__Bacteria;p__Verrucomicrobiota;c__Lentisphaeria;o__Victivallales;f__Victivallaceae;g__Victivallis;s__Victivallales_bacterium|0.7302688502105183|lev_7	97	Victivallis	0	0	Victivallales_bacterium	0	0
V3V4_ASV585|d__Bacteria;p__Bacteroidota;c__Bacteroidia;o__Bacteroidales;f__Bacteroidaceae;g__Bacteroides|0.9999508446278107|lev_6	97	Bacteroides	0	0	NA	0	0
V3V4_ASV587|d__Bacteria;p__Firmicutes;c__Clostridia;o__Oscillospirales;f__Oscillospiraceae;g__Flavonifractor|0.994232155403892|lev_6	97	Flavonifractor	22	64.7059	NA	0	0
V3V4_ASV588|d__Bacteria;p__Bacteroidota;c__Bacteroidia;o__Bacteroidales;f__Bacteroidaceae;g__Bacteroides;s__Bacteroides_vulgatus|0.8779046902701473|lev_7	97	Bacteroides	173	92.0213	Bacteroides_vulgatus	98	52.1277
V3V4_ASV589|d__Bacteria;p__Firmicutes;c__Negativicutes;o__Acidaminococcales;f__Acidaminococcaceae;g__Phascolarctobacterium|0.9999990956687597|lev_6	97	Phascolarctobacterium	21	65.625	NA	0	0
V3V4_ASV590|d__Bacteria;p__Bacteroidota;c__Bacteroidia;o__Bacteroidales;f__Rikenellaceae;g__Alistipes;s__Alistipes_obesi|0.977565441736975|lev_7	97	Alistipes	0	0	Alistipes_obesi	0	0
V3V4_ASV591|d__Bacteria;p__Bacteroidota;c__Bacteroidia;o__Bacteroidales;f__Tannerellaceae;g__Parabacteroides|0.999999774533102|lev_6	97	Parabacteroides	104	94.5455	NA	0	0
V3V4_ASV593|d__Bacteria;p__Proteobacteria;c__Gammaproteobacteria;o__Burkholderiales;f__Sutterellaceae;g__Sutterella;s__uncultured_bacterium|0.8383469530642167|lev_7	97	Sutterella	2	66.6667	uncultured_bacterium	0	0
V3V4_ASV594|d__Bacteria;p__Firmicutes;c__Clostridia;o__Christensenellales;f__Christensenellaceae;g__Christensenella;s__Christensenella_minuta|0.8233258698264109|lev_7	97	Christensenella	8	72.7273	Christensenella_minuta	5	45.4545
V3V4_ASV596|d__Bacteria;p__Bacteroidota;c__Bacteroidia;o__Bacteroidales;f__Bacteroidaceae;g__Bacteroides;s__Bacteroides_salyersiae|0.9485952285454683|lev_7	97	Bacteroides	107	97.2727	Bacteroides_salyersiae	43	39.0909
V3V4_ASV597|d__Bacteria;p__Firmicutes;c__Bacilli;o__Erysipelotrichales;f__Erysipelotrichaceae;g__Turicibacter|0.999999980442484|lev_6	97	Turicibacter	10	50	NA	0	0
V3V4_ASV598|d__Bacteria;p__Bacteroidota;c__Bacteroidia;o__Bacteroidales;f__Tannerellaceae;g__Parabacteroides|0.9999999333001228|lev_6	97	Parabacteroides	104	94.5455	NA	0	0
V3V4_ASV599|d__Bacteria;p__Firmicutes;c__Bacilli;o__Erysipelotrichales;f__Erysipelotrichaceae;g__Holdemania|0.9999815021429582|lev_6	97	Holdemania	11	100	NA	0	0
V3V4_ASV600|d__Bacteria;p__Actinobacteriota;c__Coriobacteriia;o__Coriobacteriales;f__Eggerthellaceae;g__Eggerthella|0.9999923627035818|lev_6	97	Eggerthella	48	92.3077	NA	0	0
V3V4_ASV601|d__Bacteria;p__Bacteroidota;c__Bacteroidia;o__Bacteroidales;f__Tannerellaceae;g__Parabacteroides|0.9995372402120686|lev_6	97	Parabacteroides	1	100	NA	0	0
V3V4_ASV602|d__Bacteria;p__Bacteroidota;c__Bacteroidia;o__Bacteroidales;f__Bacteroidaceae;g__Bacteroides;s__Bacteroides_plebeius|0.9996496038620105|lev_7	97	Bacteroides	20	86.9565	Bacteroides_plebeius	20	86.9565
V3V4_ASV603|d__Bacteria;p__Bacteroidota;c__Bacteroidia;o__Bacteroidales;f__Bacteroidaceae;g__Bacteroides|0.999999975917187|lev_6	97	Bacteroides	41	100	NA	0	0
V3V4_ASV604|d__Bacteria;p__Bacteroidota;c__Bacteroidia;o__Bacteroidales;f__Rikenellaceae;g__Alistipes|0.9873519784985878|lev_6	97	Alistipes	0	0	NA	0	0
V3V4_ASV605|d__Bacteria;p__Bacteroidota;c__Bacteroidia;o__Bacteroidales;f__Bacteroidaceae;g__Bacteroides;s__Bacteroides_uniformis|0.7015000039738843|lev_7	97	Bacteroides	195	97.9899	Bacteroides_uniformis	153	76.8844
V3V4_ASV607|d__Bacteria;p__Proteobacteria;c__Gammaproteobacteria;o__Enterobacterales;f__Enterobacteriaceae;g__Escherichia-Shigella|0.9596090910082309|lev_6	97	Escherichia-Shigella	0	0	NA	0	0
V3V4_ASV608|d__Bacteria;p__Firmicutes;c__Clostridia;o__Oscillospirales;f__Ruminococcaceae;g__CAG-352;s__uncultured_bacterium|0.9655331382233173|lev_7	97	CAG-352	0	0	uncultured_bacterium	0	0
V3V4_ASV609|d__Bacteria;p__Firmicutes;c__Negativicutes;o__Veillonellales-Selenomonadales;f__Veillonellaceae;g__Allisonella;s__uncultured_bacterium|0.9696465681676126|lev_7	97	Allisonella	1	100	uncultured_bacterium	0	0
V3V4_ASV610|d__Bacteria;p__Proteobacteria;c__Gammaproteobacteria;o__Pasteurellales;f__Pasteurellaceae;g__Haemophilus|0.9429152755114433|lev_6	97	Haemophilus	55	96.4912	NA	0	0
V3V4_ASV611|d__Bacteria;p__Bacteroidota;c__Bacteroidia;o__Bacteroidales;f__Bacteroidaceae;g__Bacteroides;s__uncultured_bacterium|0.8908268098012381|lev_7	97	Bacteroides	0	0	uncultured_bacterium	0	0
V3V4_ASV612|d__Bacteria;p__Firmicutes;c__Clostridia;o__Lachnospirales;f__Lachnospiraceae;g__Blautia|0.9883614909556204|lev_6	97	Blautia	107	76.4286	NA	0	0
V3V4_ASV613|d__Bacteria;p__Firmicutes;c__Clostridia;o__Oscillospirales;f__Ruminococcaceae;g__Candidatus_Soleaferrea;s__Ruminococcaceae_bacterium|0.9989726470525512|lev_7	97	Candidatus_Soleaferrea	0	0	Ruminococcaceae_bacterium	0	0
V3V4_ASV614|d__Bacteria;p__Firmicutes;c__Clostridia;o__Lachnospirales;f__Lachnospiraceae;g__Hungatella|0.9945346779655769|lev_6	97	Hungatella	19	27.5362	NA	0	0
V3V4_ASV615|d__Bacteria;p__Firmicutes;c__Clostridia;o__Oscillospirales;f__Oscillospiraceae;g__uncultured|0.8951402294329883|lev_6	97	uncultured	0	0	NA	0	0
V3V4_ASV617|d__Bacteria;p__Firmicutes;c__Clostridia;o__Oscillospirales;f__Oscillospiraceae;g__Colidextribacter|0.9492010600939417|lev_6	97	Colidextribacter	0	0	NA	0	0
V3V4_ASV618|d__Bacteria;p__Firmicutes;c__Clostridia;o__Lachnospirales;f__Lachnospiraceae;g__Lachnospiraceae_UCG-004;s__uncultured_bacterium|0.9790651555995444|lev_7	97	Lachnospiraceae_UCG-004	0	0	uncultured_bacterium	0	0
V3V4_ASV619|d__Bacteria;p__Actinobacteriota;c__Actinobacteria;o__Bifidobacteriales;f__Bifidobacteriaceae;g__Bifidobacterium|0.9939486971820839|lev_6	97	Bifidobacterium	0	0	NA	0	0
V3V4_ASV620|d__Bacteria;p__Bacteroidota;c__Bacteroidia;o__Bacteroidales;f__Tannerellaceae;g__Parabacteroides;s__Parabacteroides_merdae|0.9995779500503807|lev_7	97	Parabacteroides	54	94.7368	Parabacteroides_merdae	47	82.4561
V3V4_ASV622|d__Bacteria;p__Bacteroidota;c__Bacteroidia;o__Bacteroidales;f__Tannerellaceae;g__Parabacteroides;s__Parabacteroides_distasonis|0.7061327125218062|lev_7	97	Parabacteroides	103	94.4954	Parabacteroides_distasonis	86	78.8991
V3V4_ASV624|d__Bacteria;p__Actinobacteriota;c__Coriobacteriia;o__Coriobacteriales;f__Eggerthellaceae;g__Gordonibacter;s__Gordonibacter_pamelaeae|0.9577904134677422|lev_7	97	Gordonibacter	13	86.6667	Gordonibacter_pamelaeae	4	26.6667
V3V4_ASV625|d__Bacteria;p__Firmicutes;c__Bacilli;o__Lactobacillales;f__Lactobacillaceae;g__Lactobacillus|0.9999857505418507|lev_6	97	Lactobacillus	231	98.2979	NA	0	0
*NA: Undefined strains at the species level

## Sheet: sFL16S
Supplementary Table S5. Taxonomy matching rate of bacterial ASVs with NCBI database.
#Query Bacterial Taxon ID	Identity percent	Query_Genus	Genus count	NCBI maching count	Matching rate	Query_Species	NCBI matching count	Matching rate
sFL16S_ASV1|d__Bacteria;p__Bacteroidota;c__Bacteroidia;o__Bacteroidales;f__Bacteroidaceae;g__Bacteroides;s__Bacteroides_plebeius|0.999971774824282|lev_7	97	Bacteroides	19	19	100	Bacteroides_plebeius	19	100
sFL16S_ASV2|d__Bacteria;p__Bacteroidota;c__Bacteroidia;o__Bacteroidales;f__Bacteroidaceae;g__Bacteroides;s__Bacteroides_plebeius|0.9999746322289179|lev_7	97	Bacteroides	20	20	100	Bacteroides_plebeius	20	100
sFL16S_ASV3|d__Bacteria;p__Bacteroidota;c__Bacteroidia;o__Bacteroidales;f__Bacteroidaceae;g__Bacteroides;s__Bacteroides_coprocola|0.9999985384861696|lev_7	97	Bacteroides	3	3	100	Bacteroides_coprocola	3	100
sFL16S_ASV4|d__Bacteria;p__Bacteroidota;c__Bacteroidia;o__Bacteroidales;f__Bacteroidaceae;g__Bacteroides;s__Bacteroides_plebeius|0.9999713997409639|lev_7	97	Bacteroides	20	20	100	Bacteroides_plebeius	20	100
sFL16S_ASV5|d__Bacteria;p__Bacteroidota;c__Bacteroidia;o__Bacteroidales;f__Bacteroidaceae;g__Bacteroides;s__Bacteroides_coprocola|0.9999974703135188|lev_7	97	Bacteroides	3	3	100	Bacteroides_coprocola	3	100
sFL16S_ASV6|d__Bacteria;p__Bacteroidota;c__Bacteroidia;o__Bacteroidales;f__Bacteroidaceae;g__Bacteroides;s__Bacteroides_vulgatus|0.9999710214045899|lev_7	97	Bacteroides	99	94	94.9495	Bacteroides_vulgatus	85	85.8586
sFL16S_ASV7|d__Bacteria;p__Bacteroidota;c__Bacteroidia;o__Bacteroidales;f__Bacteroidaceae;g__Bacteroides;s__Bacteroides_vulgatus|0.999902438571536|lev_7	97	Bacteroides	99	94	94.9495	Bacteroides_vulgatus	85	85.8586
sFL16S_ASV8|d__Bacteria;p__Bacteroidota;c__Bacteroidia;o__Bacteroidales;f__Bacteroidaceae;g__Bacteroides;s__Bacteroides_coprocola|0.9999980416872195|lev_7	97	Bacteroides	3	3	100	Bacteroides_coprocola	3	100
sFL16S_ASV9|d__Bacteria;p__Bacteroidota;c__Bacteroidia;o__Bacteroidales;f__Bacteroidaceae;g__Bacteroides;s__Bacteroides_plebeius|0.999971062593247|lev_7	97	Bacteroides	20	20	100	Bacteroides_plebeius	20	100
sFL16S_ASV10|d__Bacteria;p__Bacteroidota;c__Bacteroidia;o__Bacteroidales;f__Bacteroidaceae;g__Bacteroides;s__Bacteroides_vulgatus|0.9999645190970691|lev_7	97	Bacteroides	99	94	94.9495	Bacteroides_vulgatus	85	85.8586
sFL16S_ASV11|d__Bacteria;p__Bacteroidota;c__Bacteroidia;o__Bacteroidales;f__Bacteroidaceae;g__Bacteroides;s__Bacteroides_plebeius|0.999965625373297|lev_7	97	Bacteroides	20	20	100	Bacteroides_plebeius	20	100
sFL16S_ASV12|d__Bacteria;p__Firmicutes;c__Clostridia;o__Lachnospirales;f__Lachnospiraceae;g__uncultured;s__human_gut|0.9935248229169985|lev_7	97	uncultured	3	0	0	human_gut	0	0
sFL16S_ASV13|d__Bacteria;p__Bacteroidota;c__Bacteroidia;o__Bacteroidales;f__Bacteroidaceae;g__Bacteroides;s__Bacteroides_coprocola|0.9999967914364762|lev_7	97	Bacteroides	3	3	100	Bacteroides_coprocola	3	100
sFL16S_ASV14|d__Bacteria;p__Bacteroidota;c__Bacteroidia;o__Bacteroidales;f__Bacteroidaceae;g__Bacteroides;s__Bacteroides_vulgatus|0.9999255823883295|lev_7	97	Bacteroides	99	94	94.9495	Bacteroides_vulgatus	85	85.8586
sFL16S_ASV15|d__Bacteria;p__Firmicutes;c__Negativicutes;o__Acidaminococcales;f__Acidaminococcaceae;g__Phascolarctobacterium;s__Phascolarctobacterium_faecium|0.998594494708829|lev_7	97	Phascolarctobacterium	30	21	70	Phascolarctobacterium_faecium	20	66.6667
sFL16S_ASV16|d__Bacteria;p__Bacteroidota;c__Bacteroidia;o__Bacteroidales;f__Bacteroidaceae;g__Bacteroides;s__Bacteroides_dorei|0.9999831397496153|lev_7	97	Bacteroides	69	66	95.6522	Bacteroides_dorei	54	78.2609
sFL16S_ASV17|d__Bacteria;p__Firmicutes;c__Negativicutes;o__Veillonellales-Selenomonadales;f__Selenomonadaceae;g__Megamonas|0.9999999999786287|lev_6	97	Megamonas	12	12	100	*NA	0	0
sFL16S_ASV18|d__Bacteria;p__Proteobacteria;c__Gammaproteobacteria;o__Burkholderiales;f__Sutterellaceae;g__Sutterella|0.9999999999381445|lev_6	97	Sutterella	4	3	75	NA	0	0
sFL16S_ASV19|d__Bacteria;p__Bacteroidota;c__Bacteroidia;o__Bacteroidales;f__Rikenellaceae;g__Alistipes;s__Alistipes_putredinis|0.955793953787816|lev_7	97	Alistipes	3	2	66.6667	Alistipes_putredinis	2	66.6667
sFL16S_ASV20|d__Bacteria;p__Bacteroidota;c__Bacteroidia;o__Bacteroidales;f__Bacteroidaceae;g__Bacteroides;s__Bacteroides_uniformis|0.9952744467673671|lev_7	97	Bacteroides	186	184	98.9247	Bacteroides_uniformis	152	81.7204
sFL16S_ASV21|d__Bacteria;p__Bacteroidota;c__Bacteroidia;o__Bacteroidales;f__Tannerellaceae;g__Parabacteroides;s__Parabacteroides_merdae|0.9999841525138947|lev_7	97	Parabacteroides	53	53	100	Parabacteroides_merdae	47	88.6792
sFL16S_ASV22|d__Bacteria;p__Bacteroidota;c__Bacteroidia;o__Bacteroidales;f__Bacteroidaceae;g__Bacteroides;s__Bacteroides_plebeius|0.9999583269087753|lev_7	97	Bacteroides	20	20	100	Bacteroides_plebeius	20	100
sFL16S_ASV23|d__Bacteria;p__Bacteroidota;c__Bacteroidia;o__Bacteroidales;f__Bacteroidaceae;g__Bacteroides;s__Bacteroides_thetaiotaomicron|0.9994744243019126|lev_7	97	Bacteroides	184	180	97.8261	Bacteroides_thetaiotaomicron	35	19.0217
sFL16S_ASV24|d__Bacteria;p__Bacteroidota;c__Bacteroidia;o__Bacteroidales;f__Bacteroidaceae;g__Bacteroides;s__Bacteroides_coprocola|0.9999976248223063|lev_7	97	Bacteroides	3	3	100	Bacteroides_coprocola	3	100
sFL16S_ASV25|d__Bacteria;p__Bacteroidota;c__Bacteroidia;o__Bacteroidales;f__Bacteroidaceae;g__Bacteroides;s__Bacteroides_vulgatus|0.99996970209788|lev_7	97	Bacteroides	99	94	94.9495	Bacteroides_vulgatus	85	85.8586
sFL16S_ASV26|d__Bacteria;p__Bacteroidota;c__Bacteroidia;o__Bacteroidales;f__Bacteroidaceae;g__Bacteroides;s__Bacteroides_uniformis|0.9979084864340858|lev_7	97	Bacteroides	187	185	98.9305	Bacteroides_uniformis	152	81.2834
sFL16S_ASV27|d__Bacteria;p__Bacteroidota;c__Bacteroidia;o__Bacteroidales;f__Bacteroidaceae;g__Bacteroides;s__Bacteroides_stercoris|0.999938425307633|lev_7	97	Bacteroides	48	48	100	Bacteroides_stercoris	47	97.9167
sFL16S_ASV28|d__Bacteria;p__Bacteroidota;c__Bacteroidia;o__Bacteroidales;f__Bacteroidaceae;g__Bacteroides;s__Bacteroides_plebeius|0.9999624078389326|lev_7	97	Bacteroides	20	20	100	Bacteroides_plebeius	20	100
sFL16S_ASV29|d__Bacteria;p__Bacteroidota;c__Bacteroidia;o__Bacteroidales;f__Prevotellaceae;g__Paraprevotella|0.9999999906579454|lev_6	97	Paraprevotella	0	0	0	NA	0	0
sFL16S_ASV30|d__Bacteria;p__Bacteroidota;c__Bacteroidia;o__Bacteroidales;f__Bacteroidaceae;g__Bacteroides;s__Bacteroides_dorei|0.9999828200710223|lev_7	97	Bacteroides	69	66	95.6522	Bacteroides_dorei	54	78.2609
sFL16S_ASV31|d__Bacteria;p__Bacteroidota;c__Bacteroidia;o__Bacteroidales;f__Bacteroidaceae;g__Bacteroides;s__Bacteroides_coprocola|0.9999981262877998|lev_7	97	Bacteroides	3	3	100	Bacteroides_coprocola	3	100
sFL16S_ASV32|d__Bacteria;p__Bacteroidota;c__Bacteroidia;o__Bacteroidales;f__Bacteroidaceae;g__Bacteroides;s__Bacteroides_coprocola|0.9999980959628595|lev_7	97	Bacteroides	3	3	100	Bacteroides_coprocola	3	100
sFL16S_ASV33|d__Bacteria;p__Bacteroidota;c__Bacteroidia;o__Bacteroidales;f__Bacteroidaceae;g__Bacteroides|0.9999999999813298|lev_6	97	Bacteroides	200	194	97	NA	0	0
sFL16S_ASV34|d__Bacteria;p__Bacteroidota;c__Bacteroidia;o__Bacteroidales;f__Tannerellaceae;g__Parabacteroides;s__Parabacteroides_distasonis|0.9844181536925379|lev_7	97	Parabacteroides	97	94	96.9072	Parabacteroides_distasonis	79	81.4433
sFL16S_ASV35|d__Bacteria;p__Bacteroidota;c__Bacteroidia;o__Bacteroidales;f__Tannerellaceae;g__Parabacteroides;s__Parabacteroides_merdae|0.9999712940341058|lev_7	97	Parabacteroides	53	53	100	Parabacteroides_merdae	47	88.6792
sFL16S_ASV36|d__Bacteria;p__Bacteroidota;c__Bacteroidia;o__Bacteroidales;f__Bacteroidaceae;g__Bacteroides;s__Bacteroides_vulgatus|0.999956788157709|lev_7	97	Bacteroides	99	94	94.9495	Bacteroides_vulgatus	85	85.8586
sFL16S_ASV37|d__Bacteria;p__Bacteroidota;c__Bacteroidia;o__Bacteroidales;f__Bacteroidaceae;g__Bacteroides;s__Bacteroides_stercoris|0.9999089450422435|lev_7	97	Bacteroides	47	47	100	Bacteroides_stercoris	47	100
sFL16S_ASV38|d__Bacteria;p__Bacteroidota;c__Bacteroidia;o__Bacteroidales;f__Bacteroidaceae;g__Bacteroides;s__Bacteroides_uniformis|0.9978383972525231|lev_7	97	Bacteroides	187	185	98.9305	Bacteroides_uniformis	152	81.2834
sFL16S_ASV39|d__Bacteria;p__Proteobacteria;c__Gammaproteobacteria;o__Enterobacterales;f__Enterobacteriaceae;g__Escherichia-Shigella|0.9998355493171347|lev_6	97	Escherichia-Shigella	235	0	0	NA	0	0
sFL16S_ASV40|d__Bacteria;p__Bacteroidota;c__Bacteroidia;o__Bacteroidales;f__Bacteroidaceae;g__Bacteroides;s__Bacteroides_finegoldii|0.9998592178480143|lev_7	97	Bacteroides	161	158	98.1366	Bacteroides_finegoldii	13	8.07453
sFL16S_ASV41|d__Bacteria;p__Bacteroidota;c__Bacteroidia;o__Bacteroidales;f__Bacteroidaceae;g__Bacteroides;s__Bacteroides_vulgatus|0.9999651726591261|lev_7	97	Bacteroides	99	94	94.9495	Bacteroides_vulgatus	85	85.8586
sFL16S_ASV42|d__Bacteria;p__Firmicutes;c__Negativicutes;o__Acidaminococcales;f__Acidaminococcaceae;g__Phascolarctobacterium;s__Phascolarctobacterium_faecium|0.9982291094546423|lev_7	97	Phascolarctobacterium	30	21	70	Phascolarctobacterium_faecium	20	66.6667
sFL16S_ASV43|d__Bacteria;p__Firmicutes;c__Clostridia;o__Lachnospirales;f__Lachnospiraceae;g__[Ruminococcus]_gnavus_group;s__[Ruminococcus]_gnavus|0.7429567326280735|lev_7	97	[Ruminococcus]_gnavus_group	55	0	0	[Ruminococcus]_gnavus	53	96.3636
sFL16S_ASV44|d__Bacteria;p__Bacteroidota;c__Bacteroidia;o__Bacteroidales;f__Bacteroidaceae;g__Bacteroides;s__Bacteroides_caccae|0.9999403661736807|lev_7	97	Bacteroides	55	54	98.1818	Bacteroides_caccae	47	85.4545
sFL16S_ASV45|d__Bacteria;p__Bacteroidota;c__Bacteroidia;o__Bacteroidales;f__Bacteroidaceae;g__Bacteroides;s__Bacteroides_plebeius|0.9999715670426319|lev_7	97	Bacteroides	20	20	100	Bacteroides_plebeius	20	100
sFL16S_ASV46|d__Bacteria;p__Bacteroidota;c__Bacteroidia;o__Bacteroidales;f__Bacteroidaceae;g__Bacteroides;s__Bacteroides_caccae|0.9999723958697837|lev_7	97	Bacteroides	49	48	97.9592	Bacteroides_caccae	47	95.9184
sFL16S_ASV47|d__Bacteria;p__Bacteroidota;c__Bacteroidia;o__Bacteroidales;f__Bacteroidaceae;g__Bacteroides;s__Bacteroides_uniformis|0.9999359588161224|lev_7	97	Bacteroides	188	186	98.9362	Bacteroides_uniformis	153	81.383
sFL16S_ASV48|d__Bacteria;p__Proteobacteria;c__Gammaproteobacteria;o__Enterobacterales;f__Enterobacteriaceae;g__Escherichia-Shigella|0.9997229915272259|lev_6	97	Escherichia-Shigella	232	0	0	NA	0	0
sFL16S_ASV49|d__Bacteria;p__Bacteroidota;c__Bacteroidia;o__Bacteroidales;f__Bacteroidaceae;g__Bacteroides;s__Bacteroides_plebeius|0.9999577502371063|lev_7	97	Bacteroides	18	18	100	Bacteroides_plebeius	18	100
sFL16S_ASV50|d__Bacteria;p__Bacteroidota;c__Bacteroidia;o__Bacteroidales;f__Bacteroidaceae;g__Bacteroides;s__Bacteroides_vulgatus|0.9999407974533772|lev_7	97	Bacteroides	99	94	94.9495	Bacteroides_vulgatus	85	85.8586
sFL16S_ASV51|d__Bacteria;p__Proteobacteria;c__Gammaproteobacteria;o__Burkholderiales;f__Sutterellaceae;g__Sutterella;s__Sutterella_wadsworthensis|0.9893523433180931|lev_7	97	Sutterella	24	24	100	Sutterella_wadsworthensis	22	91.6667
sFL16S_ASV52|d__Bacteria;p__Bacteroidota;c__Bacteroidia;o__Bacteroidales;f__Bacteroidaceae;g__Bacteroides;s__Bacteroides_vulgatus|0.9999434313094586|lev_7	97	Bacteroides	99	94	94.9495	Bacteroides_vulgatus	85	85.8586
sFL16S_ASV53|d__Bacteria;p__Firmicutes;c__Negativicutes;o__Veillonellales-Selenomonadales;f__Veillonellaceae;g__Dialister;s__Dialister_succinatiphilus|0.995994578339724|lev_7	97	Dialister	4	2	50	Dialister_succinatiphilus	2	50
sFL16S_ASV54|d__Bacteria;p__Firmicutes;c__Clostridia;o__Oscillospirales;f__Ruminococcaceae;g__Ruminococcus|0.9959059323915413|lev_6	97	Ruminococcus	29	28	96.5517	NA	0	0
sFL16S_ASV55|d__Bacteria;p__Firmicutes;c__Negativicutes;o__Veillonellales-Selenomonadales;f__Veillonellaceae;g__Dialister;s__Dialister_succinatiphilus|0.9976963976692291|lev_7	97	Dialister	4	2	50	Dialister_succinatiphilus	2	50
sFL16S_ASV56|d__Bacteria;p__Firmicutes;c__Clostridia;o__Lachnospirales;f__Lachnospiraceae;g__Roseburia;s__Roseburia_inulinivorans|0.942139277450325|lev_7	97	Roseburia	4	4	100	Roseburia_inulinivorans	4	100
sFL16S_ASV57|d__Bacteria;p__Bacteroidota;c__Bacteroidia;o__Bacteroidales;f__Bacteroidaceae;g__Bacteroides;s__Bacteroides_coprocola|0.9999966842932908|lev_7	97	Bacteroides	3	3	100	Bacteroides_coprocola	3	100
sFL16S_ASV58|d__Bacteria;p__Bacteroidota;c__Bacteroidia;o__Bacteroidales;f__Bacteroidaceae;g__Bacteroides;s__Bacteroides_vulgatus|0.9999593221667833|lev_7	97	Bacteroides	99	94	94.9495	Bacteroides_vulgatus	85	85.8586
sFL16S_ASV59|d__Bacteria;p__Firmicutes;c__Clostridia;o__Lachnospirales;f__Lachnospiraceae;g__Lachnospira|0.9996367475042774|lev_6	97	Lachnospira	3	2	66.6667	NA	0	0
sFL16S_ASV60|d__Bacteria;p__Firmicutes;c__Clostridia;o__Lachnospirales;f__Lachnospiraceae;g__Agathobacter;s__[Eubacterium]_rectale|0.9830554100447298|lev_7	97	Agathobacter	68	0	0	[Eubacterium]_rectale	0	0
sFL16S_ASV61|d__Bacteria;p__Firmicutes;c__Clostridia;o__Lachnospirales;f__Lachnospiraceae;g__Agathobacter;s__[Eubacterium]_rectale|0.9830758196314561|lev_7	97	Agathobacter	68	0	0	[Eubacterium]_rectale	0	0
sFL16S_ASV62|d__Bacteria;p__Bacteroidota;c__Bacteroidia;o__Bacteroidales;f__Bacteroidaceae;g__Bacteroides;s__Bacteroides_vulgatus|0.9999322717045842|lev_7	97	Bacteroides	99	94	94.9495	Bacteroides_vulgatus	85	85.8586
sFL16S_ASV63|d__Bacteria;p__Firmicutes;c__Bacilli;o__Erysipelotrichales;f__Erysipelotrichaceae;g__Holdemanella;s__Holdemanella_biformis|0.8372510901202574|lev_7	97	Holdemanella	16	8	50	Holdemanella_biformis	8	50
sFL16S_ASV64|d__Bacteria;p__Firmicutes;c__Clostridia;o__Lachnospirales;f__Lachnospiraceae;g__Lachnospira|0.9999834815620461|lev_6	97	Lachnospira	3	2	66.6667	NA	0	0
sFL16S_ASV65|d__Bacteria;p__Firmicutes;c__Clostridia;o__Oscillospirales;f__Ruminococcaceae;g__Faecalibacterium|0.999999978626862|lev_6	97	Faecalibacterium	87	85	97.7011	NA	0	0
sFL16S_ASV66|d__Bacteria;p__Bacteroidota;c__Bacteroidia;o__Bacteroidales;f__Tannerellaceae;g__Parabacteroides;s__Parabacteroides_distasonis|0.9683537239159322|lev_7	97	Parabacteroides	96	93	96.875	Parabacteroides_distasonis	79	82.2917
sFL16S_ASV67|d__Bacteria;p__Bacteroidota;c__Bacteroidia;o__Bacteroidales;f__Bacteroidaceae;g__Bacteroides;s__Bacteroides_coprocola|0.999997507595432|lev_7	97	Bacteroides	3	3	100	Bacteroides_coprocola	3	100
sFL16S_ASV68|d__Bacteria;p__Firmicutes;c__Clostridia;o__Oscillospirales;f__Ruminococcaceae;g__Faecalibacterium|0.9999999879155173|lev_6	97	Faecalibacterium	87	85	97.7011	NA	0	0
sFL16S_ASV69|d__Bacteria;p__Firmicutes;c__Clostridia;o__Lachnospirales;f__Lachnospiraceae;g__Agathobacter;s__[Eubacterium]_rectale|0.9815348664263236|lev_7	97	Agathobacter	68	0	0	[Eubacterium]_rectale	0	0
sFL16S_ASV70|d__Bacteria;p__Firmicutes;c__Clostridia;o__Lachnospirales;f__Lachnospiraceae;g__Lachnospira|0.999671682419563|lev_6	97	Lachnospira	3	2	66.6667	NA	0	0
sFL16S_ASV71|d__Bacteria;p__Firmicutes;c__Bacilli;o__Erysipelotrichales;f__Erysipelatoclostridiaceae;g__Erysipelotrichaceae_UCG-003;s__Clostridium_sporogenes|0.7654940543141132|lev_7	97	Erysipelotrichaceae_UCG-003	44	0	0	Clostridium_sporogenes	0	0
sFL16S_ASV72|d__Bacteria;p__Firmicutes;c__Clostridia;o__Lachnospirales;f__Lachnospiraceae;g__Lachnospira;s__gut_metagenome|0.9066000533274369|lev_7	97	Lachnospira	3	2	66.6667	gut_metagenome	0	0
sFL16S_ASV73|d__Bacteria;p__Bacteroidota;c__Bacteroidia;o__Bacteroidales;f__Barnesiellaceae;g__Barnesiella;s__uncultured_organism|0.8320915810253663|lev_7	97	Barnesiella	2	1	50	uncultured_organism	0	0
sFL16S_ASV74|d__Bacteria;p__Firmicutes;c__Clostridia;o__Oscillospirales;f__Ruminococcaceae;g__Faecalibacterium|0.9999999961203966|lev_6	97	Faecalibacterium	87	85	97.7011	NA	0	0
sFL16S_ASV75|d__Bacteria;p__Proteobacteria;c__Gammaproteobacteria;o__Enterobacterales;f__Enterobacteriaceae;g__Escherichia-Shigella|0.9997904782199578|lev_6	97	Escherichia-Shigella	232	0	0	NA	0	0
sFL16S_ASV76|d__Bacteria;p__Firmicutes;c__Clostridia;o__Oscillospirales;f__Ruminococcaceae;g__Faecalibacterium|0.9999999750317258|lev_6	97	Faecalibacterium	87	85	97.7011	NA	0	0
sFL16S_ASV77|d__Bacteria;p__Bacteroidota;c__Bacteroidia;o__Bacteroidales;f__Bacteroidaceae;g__Bacteroides;s__Bacteroides_uniformis|0.9991292065235639|lev_7	97	Bacteroides	189	187	98.9418	Bacteroides_uniformis	153	80.9524
sFL16S_ASV78|d__Bacteria;p__Proteobacteria;c__Gammaproteobacteria;o__Burkholderiales;f__Sutterellaceae;g__Parasutterella;s__Parasutterella_secunda|0.9850747192638314|lev_7	97	Parasutterella	0	0	0	Parasutterella_secunda	0	0
sFL16S_ASV79|d__Bacteria;p__Firmicutes;c__Clostridia;o__Oscillospirales;f__Ruminococcaceae;g__Faecalibacterium|0.9999999934508815|lev_6	97	Faecalibacterium	87	85	97.7011	NA	0	0
sFL16S_ASV80|d__Bacteria;p__Firmicutes;c__Clostridia;o__Lachnospirales;f__Lachnospiraceae;g__Agathobacter;s__[Eubacterium]_rectale|0.9834452144467009|lev_7	97	Agathobacter	68	0	0	[Eubacterium]_rectale	0	0
sFL16S_ASV81|d__Bacteria;p__Firmicutes;c__Clostridia;o__Lachnospirales;f__Lachnospiraceae;g__Lachnospira|0.9995528148353929|lev_6	97	Lachnospira	3	2	66.6667	NA	0	0
sFL16S_ASV82|d__Bacteria;p__Firmicutes;c__Clostridia;o__Lachnospirales;f__Lachnospiraceae;g__[Ruminococcus]_gnavus_group;s__[Ruminococcus]_gnavus|0.7436457312383462|lev_7	97	[Ruminococcus]_gnavus_group	55	0	0	[Ruminococcus]_gnavus	53	96.3636
sFL16S_ASV83|d__Bacteria;p__Firmicutes;c__Clostridia;o__Lachnospirales;f__Lachnospiraceae;g__Lachnospira;s__gut_metagenome|0.9422051131750993|lev_7	97	Lachnospira	2	1	50	gut_metagenome	0	0
sFL16S_ASV84|d__Bacteria;p__Firmicutes;c__Clostridia;o__Lachnospirales;f__Lachnospiraceae;g__Lachnospira|0.9998280686593297|lev_6	97	Lachnospira	3	2	66.6667	NA	0	0
sFL16S_ASV85|d__Bacteria;p__Bacteroidota;c__Bacteroidia;o__Bacteroidales;f__Bacteroidaceae;g__Bacteroides;s__Bacteroides_salyersiae|0.9999858292379352|lev_7	97	Bacteroides	43	43	100	Bacteroides_salyersiae	43	100
sFL16S_ASV86|d__Bacteria;p__Firmicutes;c__Clostridia;o__Oscillospirales;f__Ruminococcaceae;g__Faecalibacterium|0.9999999893565561|lev_6	97	Faecalibacterium	87	85	97.7011	NA	0	0
sFL16S_ASV87|d__Bacteria;p__Bacteroidota;c__Bacteroidia;o__Bacteroidales;f__Bacteroidaceae;g__Bacteroides;s__Bacteroides_coprocola|0.9999957493435789|lev_7	97	Bacteroides	3	3	100	Bacteroides_coprocola	3	100
sFL16S_ASV88|d__Bacteria;p__Proteobacteria;c__Gammaproteobacteria;o__Enterobacterales;f__Enterobacteriaceae;g__Escherichia-Shigella|0.999717486871444|lev_6	97	Escherichia-Shigella	250	0	0	NA	0	0
sFL16S_ASV89|d__Bacteria;p__Bacteroidota;c__Bacteroidia;o__Bacteroidales;f__Bacteroidaceae;g__Bacteroides;s__Bacteroides_uniformis|0.9991438052455286|lev_7	97	Bacteroides	187	185	98.9305	Bacteroides_uniformis	152	81.2834
sFL16S_ASV90|d__Bacteria;p__Firmicutes;c__Clostridia;o__Lachnospirales;f__Lachnospiraceae;g__Agathobacter;s__[Eubacterium]_rectale|0.9625310075761253|lev_7	97	Agathobacter	68	0	0	[Eubacterium]_rectale	0	0
sFL16S_ASV91|d__Bacteria;p__Firmicutes;c__Clostridia;o__Lachnospirales;f__Lachnospiraceae;g__Lachnospira|0.9999691744069116|lev_6	97	Lachnospira	3	2	66.6667	NA	0	0
sFL16S_ASV92|d__Bacteria;p__Proteobacteria;c__Gammaproteobacteria;o__Burkholderiales;f__Sutterellaceae;g__Sutterella;s__gut_metagenome|0.840441418857463|lev_7	97	Sutterella	2	1	50	gut_metagenome	0	0
sFL16S_ASV93|d__Bacteria;p__Firmicutes;c__Clostridia;o__Lachnospirales;f__Lachnospiraceae;g__Lachnoclostridium;s__uncultured_organism|0.702800942104889|lev_7	97	Lachnoclostridium	5	0	0	uncultured_organism	0	0
sFL16S_ASV94|d__Bacteria;p__Firmicutes;c__Clostridia;o__Lachnospirales;f__Lachnospiraceae;g__uncultured;s__human_gut|0.9895060491786443|lev_7	97	uncultured	3	0	0	human_gut	0	0
sFL16S_ASV95|d__Bacteria;p__Firmicutes;c__Clostridia;o__Oscillospirales;f__Oscillospiraceae;g__Flavonifractor;s__Flavonifractor_plautii|0.924192962798259|lev_7	97	Flavonifractor	31	21	67.7419	Flavonifractor_plautii	16	51.6129
sFL16S_ASV96|d__Bacteria;p__Proteobacteria;c__Gammaproteobacteria;o__Burkholderiales;f__Sutterellaceae;g__Sutterella|0.9999999999311039|lev_6	97	Sutterella	4	3	75	NA	0	0
sFL16S_ASV97|d__Bacteria;p__Bacteroidota;c__Bacteroidia;o__Bacteroidales;f__Bacteroidaceae;g__Bacteroides;s__Bacteroides_vulgatus|0.9999784069435024|lev_7	97	Bacteroides	99	94	94.9495	Bacteroides_vulgatus	85	85.8586
sFL16S_ASV98|d__Bacteria;p__Firmicutes;c__Negativicutes;o__Veillonellales-Selenomonadales;f__Veillonellaceae;g__Dialister;s__Dialister_succinatiphilus|0.9729105535808191|lev_7	97	Dialister	4	2	50	Dialister_succinatiphilus	2	50
sFL16S_ASV99|d__Bacteria;p__Firmicutes;c__Clostridia;o__Lachnospirales;f__Lachnospiraceae;g__Roseburia|0.9999608096612956|lev_6	97	Roseburia	4	4	100	NA	0	0
sFL16S_ASV100|d__Bacteria;p__Firmicutes;c__Clostridia;o__Lachnospirales;f__Lachnospiraceae;g__Lachnospira|0.9999823809215939|lev_6	97	Lachnospira	3	2	66.6667	NA	0	0
sFL16S_ASV101|d__Bacteria;p__Bacteroidota;c__Bacteroidia;o__Bacteroidales;f__Bacteroidaceae;g__Bacteroides;s__Bacteroides_vulgatus|0.9999445766191801|lev_7	97	Bacteroides	99	94	94.9495	Bacteroides_vulgatus	85	85.8586
sFL16S_ASV102|d__Bacteria;p__Firmicutes;c__Negativicutes;o__Veillonellales-Selenomonadales;f__Selenomonadaceae;g__Megamonas|0.9999999999850395|lev_6	97	Megamonas	12	12	100	NA	0	0
sFL16S_ASV103|d__Bacteria;p__Firmicutes;c__Negativicutes;o__Veillonellales-Selenomonadales;f__Selenomonadaceae;g__Megamonas|0.999999999981573|lev_6	97	Megamonas	12	12	100	NA	0	0
sFL16S_ASV104|d__Bacteria;p__Firmicutes;c__Negativicutes;o__Acidaminococcales;f__Acidaminococcaceae;g__Phascolarctobacterium;s__Phascolarctobacterium_faecium|0.9969960263551081|lev_7	97	Phascolarctobacterium	30	21	70	Phascolarctobacterium_faecium	20	66.6667
sFL16S_ASV105|d__Bacteria;p__Bacteroidota;c__Bacteroidia;o__Bacteroidales;f__Bacteroidaceae;g__Bacteroides;s__Bacteroides_thetaiotaomicron|0.9972257677112156|lev_7	97	Bacteroides	169	165	97.6331	Bacteroides_thetaiotaomicron	35	20.7101
sFL16S_ASV106|d__Bacteria;p__Bacteroidota;c__Bacteroidia;o__Bacteroidales;f__Bacteroidaceae;g__Bacteroides;s__Bacteroides_vulgatus|0.9999300790738652|lev_7	97	Bacteroides	99	94	94.9495	Bacteroides_vulgatus	85	85.8586
sFL16S_ASV107|d__Bacteria;p__Firmicutes;c__Clostridia;o__Lachnospirales;f__Lachnospiraceae;g__Roseburia;s__Roseburia_inulinivorans|0.9618537503726915|lev_7	97	Roseburia	4	4	100	Roseburia_inulinivorans	4	100
sFL16S_ASV108|d__Bacteria;p__Firmicutes;c__Clostridia;o__Lachnospirales;f__Lachnospiraceae;g__Lachnospira|0.9995762141374229|lev_6	97	Lachnospira	4	2	50	NA	0	0
sFL16S_ASV109|d__Bacteria;p__Firmicutes;c__Clostridia;o__Lachnospirales;f__Lachnospiraceae;g__[Eubacterium]_ventriosum_group;s__uncultured_Lachnospiraceae|0.9967830846524015|lev_7	97	[Eubacterium]_ventriosum_group	16	0	0	uncultured_Lachnospiraceae	0	0
sFL16S_ASV110|d__Bacteria;p__Proteobacteria;c__Gammaproteobacteria;o__Burkholderiales;f__Sutterellaceae;g__Sutterella|0.9999999999414242|lev_6	97	Sutterella	4	3	75	NA	0	0
sFL16S_ASV111|d__Bacteria;p__Firmicutes;c__Clostridia;o__Lachnospirales;f__Lachnospiraceae;g__Lachnoclostridium;s__uncultured_organism|0.8351053241905261|lev_7	97	Lachnoclostridium	5	0	0	uncultured_organism	0	0
sFL16S_ASV112|d__Bacteria;p__Firmicutes;c__Negativicutes;o__Veillonellales-Selenomonadales;f__Selenomonadaceae;g__Megamonas;s__uncultured_organism|0.722343348056631|lev_7	97	Megamonas	12	12	100	uncultured_organism	0	0
sFL16S_ASV113|d__Bacteria;p__Fusobacteriota;c__Fusobacteriia;o__Fusobacteriales;f__Fusobacteriaceae;g__Fusobacterium;s__Fusobacterium_varium|0.8798234718126366|lev_7	97	Fusobacterium	15	0	0	Fusobacterium_varium	0	0
sFL16S_ASV114|d__Bacteria;p__Proteobacteria;c__Gammaproteobacteria;o__Aeromonadales;f__Succinivibrionaceae;g__Succinivibrio;s__uncultured_rumen|0.9325402768774976|lev_7	97	Succinivibrio	2	2	100	uncultured_rumen	0	0
sFL16S_ASV115|d__Bacteria;p__Bacteroidota;c__Bacteroidia;o__Bacteroidales;f__Bacteroidaceae;g__Bacteroides;s__Bacteroides_plebeius|0.9999490987619816|lev_7	97	Bacteroides	18	18	100	Bacteroides_plebeius	18	100
sFL16S_ASV116|d__Bacteria;p__Firmicutes;c__Clostridia;o__Lachnospirales;f__Lachnospiraceae;g__Roseburia;s__Roseburia_inulinivorans|0.9368051994999835|lev_7	97	Roseburia	4	4	100	Roseburia_inulinivorans	4	100
sFL16S_ASV117|d__Bacteria;p__Proteobacteria;c__Gammaproteobacteria;o__Enterobacterales;f__Enterobacteriaceae;g__Escherichia-Shigella|0.9998231624935731|lev_6	97	Escherichia-Shigella	235	0	0	NA	0	0
sFL16S_ASV118|d__Bacteria;p__Bacteroidota;c__Bacteroidia;o__Bacteroidales;f__Bacteroidaceae;g__Bacteroides|0.9999999998698123|lev_6	97	Bacteroides	161	156	96.8944	NA	0	0
sFL16S_ASV119|d__Bacteria;p__Firmicutes;c__Clostridia;o__Lachnospirales;f__Lachnospiraceae;g__Lachnospira;s__gut_metagenome|0.9290355612966242|lev_7	97	Lachnospira	2	1	50	gut_metagenome	0	0
sFL16S_ASV120|d__Bacteria;p__Bacteroidota;c__Bacteroidia;o__Bacteroidales;f__Rikenellaceae;g__Alistipes;s__Alistipes_onderdonkii|0.9460778784827502|lev_7	97	Alistipes	19	14	73.6842	Alistipes_onderdonkii	7	36.8421
sFL16S_ASV121|d__Bacteria;p__Firmicutes;c__Clostridia;o__Lachnospirales;f__Lachnospiraceae;g__Roseburia;s__Roseburia_inulinivorans|0.7076090245347874|lev_7	97	Roseburia	4	4	100	Roseburia_inulinivorans	4	100
sFL16S_ASV122|d__Bacteria;p__Firmicutes;c__Clostridia;o__Lachnospirales;f__Lachnospiraceae;g__Roseburia;s__Roseburia_inulinivorans|0.8186052377185736|lev_7	97	Roseburia	4	4	100	Roseburia_inulinivorans	4	100
sFL16S_ASV123|d__Bacteria;p__Bacteroidota;c__Bacteroidia;o__Bacteroidales;f__Bacteroidaceae;g__Bacteroides;s__Bacteroides_thetaiotaomicron|0.99667625294887|lev_7	97	Bacteroides	162	158	97.5309	Bacteroides_thetaiotaomicron	35	21.6049
sFL16S_ASV124|d__Bacteria;p__Bacteroidota;c__Bacteroidia;o__Bacteroidales;f__Bacteroidaceae;g__Bacteroides;s__Bacteroides_vulgatus|0.9999288005051739|lev_7	97	Bacteroides	99	94	94.9495	Bacteroides_vulgatus	85	85.8586
sFL16S_ASV125|d__Bacteria;p__Bacteroidota;c__Bacteroidia;o__Bacteroidales;f__Tannerellaceae;g__Parabacteroides;s__Parabacteroides_distasonis|0.9136625855366837|lev_7	97	Parabacteroides	97	94	96.9072	Parabacteroides_distasonis	79	81.4433
sFL16S_ASV126|d__Bacteria;p__Firmicutes;c__Clostridia;o__Lachnospirales;f__Lachnospiraceae;g__Lachnoclostridium|0.9995125857518244|lev_6	97	Lachnoclostridium	5	0	0	NA	0	0
sFL16S_ASV127|d__Bacteria;p__Proteobacteria;c__Gammaproteobacteria;o__Burkholderiales;f__Sutterellaceae;g__Sutterella|0.9999999999199402|lev_6	97	Sutterella	4	3	75	NA	0	0
sFL16S_ASV128|d__Bacteria;p__Bacteroidota;c__Bacteroidia;o__Bacteroidales;f__Tannerellaceae;g__Parabacteroides;s__Parabacteroides_distasonis|0.9518472644691052|lev_7	97	Parabacteroides	97	94	96.9072	Parabacteroides_distasonis	79	81.4433
sFL16S_ASV129|d__Bacteria;p__Firmicutes;c__Clostridia;o__Oscillospirales;f__Ruminococcaceae;g__Faecalibacterium|0.9999999895707623|lev_6	97	Faecalibacterium	83	81	97.5904	NA	0	0
sFL16S_ASV130|d__Bacteria;p__Firmicutes;c__Clostridia;o__Lachnospirales;f__Lachnospiraceae;g__uncultured;s__human_gut|0.9936181647485172|lev_7	97	uncultured	3	0	0	human_gut	0	0
sFL16S_ASV131|d__Bacteria;p__Bacteroidota;c__Bacteroidia;o__Bacteroidales;f__Bacteroidaceae;g__Bacteroides;s__Bacteroides_plebeius|0.9999571623739506|lev_7	97	Bacteroides	18	18	100	Bacteroides_plebeius	18	100
sFL16S_ASV132|d__Bacteria;p__Bacteroidota;c__Bacteroidia;o__Bacteroidales;f__Bacteroidaceae;g__Bacteroides|0.9999999997477538|lev_6	97	Bacteroides	132	129	97.7273	NA	0	0
sFL16S_ASV133|d__Bacteria;p__Bacteroidota;c__Bacteroidia;o__Bacteroidales;f__Bacteroidaceae;g__Bacteroides;s__Bacteroides_vulgatus|0.9999223877988676|lev_7	97	Bacteroides	99	94	94.9495	Bacteroides_vulgatus	85	85.8586
sFL16S_ASV134|d__Bacteria;p__Proteobacteria;c__Gammaproteobacteria;o__Burkholderiales;f__Sutterellaceae;g__Sutterella|0.9999999999233897|lev_6	97	Sutterella	4	3	75	NA	0	0
sFL16S_ASV135|d__Bacteria;p__Bacteroidota;c__Bacteroidia;o__Bacteroidales;f__Bacteroidaceae;g__Bacteroides;s__Bacteroides_dorei|0.9999739940469388|lev_7	97	Bacteroides	69	66	95.6522	Bacteroides_dorei	54	78.2609
sFL16S_ASV136|d__Bacteria;p__Bacteroidota;c__Bacteroidia;o__Bacteroidales;f__Prevotellaceae;g__Paraprevotella|0.9999999973720743|lev_6	97	Paraprevotella	0	0	0	NA	0	0
sFL16S_ASV137|d__Bacteria;p__Bacteroidota;c__Bacteroidia;o__Bacteroidales;f__Bacteroidaceae;g__Bacteroides|0.9999999999800654|lev_6	97	Bacteroides	200	194	97	NA	0	0
sFL16S_ASV138|d__Bacteria;p__Bacteroidota;c__Bacteroidia;o__Bacteroidales;f__Bacteroidaceae;g__Bacteroides;s__Bacteroides_vulgatus|0.9999604999737803|lev_7	97	Bacteroides	99	94	94.9495	Bacteroides_vulgatus	85	85.8586
sFL16S_ASV139|d__Bacteria;p__Bacteroidota;c__Bacteroidia;o__Bacteroidales;f__Prevotellaceae;g__Paraprevotella;s__uncultured_bacterium|0.7642429086120401|lev_7	97	Paraprevotella	0	0	0	uncultured_bacterium	0	0
sFL16S_ASV140|d__Bacteria;p__Firmicutes;c__Clostridia;o__Lachnospirales;f__Lachnospiraceae;g__Lachnoclostridium;s__human_gut|0.9278419671937773|lev_7	97	Lachnoclostridium	5	0	0	human_gut	0	0
sFL16S_ASV141|d__Bacteria;p__Bacteroidota;c__Bacteroidia;o__Bacteroidales;f__Bacteroidaceae;g__Bacteroides;s__Bacteroides_ovatus|0.9946736777154487|lev_7	97	Bacteroides	166	164	98.7952	Bacteroides_ovatus	36	21.6867
sFL16S_ASV142|d__Bacteria;p__Firmicutes;c__Clostridia;o__Lachnospirales;f__Lachnospiraceae;g__Lachnoclostridium;s__uncultured_organism|0.736959247964866|lev_7	97	Lachnoclostridium	5	0	0	uncultured_organism	0	0
sFL16S_ASV143|d__Bacteria;p__Bacteroidota;c__Bacteroidia;o__Bacteroidales;f__Bacteroidaceae;g__Bacteroides;s__Bacteroides_coprocola|0.9999968537753756|lev_7	97	Bacteroides	3	3	100	Bacteroides_coprocola	3	100
sFL16S_ASV144|d__Bacteria;p__Bacteroidota;c__Bacteroidia;o__Bacteroidales;f__Prevotellaceae;g__Paraprevotella|0.9999999934675995|lev_6	97	Paraprevotella	0	0	0	NA	0	0
sFL16S_ASV145|d__Bacteria;p__Firmicutes;c__Clostridia;o__Oscillospirales;f__Ruminococcaceae;g__Faecalibacterium|0.9999999916159324|lev_6	97	Faecalibacterium	87	85	97.7011	NA	0	0
sFL16S_ASV146|d__Bacteria;p__Firmicutes;c__Clostridia;o__Oscillospirales;f__Ruminococcaceae;g__Ruminococcus|0.9973601334977379|lev_6	97	Ruminococcus	28	27	96.4286	NA	0	0
sFL16S_ASV147|d__Bacteria;p__Firmicutes;c__Clostridia;o__Lachnospirales;f__Lachnospiraceae;g__Lachnoclostridium|0.7952939405272809|lev_6	97	Lachnoclostridium	0	0	0	NA	0	0
sFL16S_ASV148|d__Bacteria;p__Firmicutes;c__Clostridia;o__Oscillospirales;f__Ruminococcaceae;g__Faecalibacterium|0.9999999927466167|lev_6	97	Faecalibacterium	87	85	97.7011	NA	0	0
sFL16S_ASV149|d__Bacteria;p__Firmicutes;c__Clostridia;o__Lachnospirales;f__Lachnospiraceae;g__Lachnoclostridium|0.9996964796367054|lev_6	97	Lachnoclostridium	5	0	0	NA	0	0
sFL16S_ASV150|d__Bacteria;p__Firmicutes;c__Clostridia;o__Lachnospirales;f__Lachnospiraceae;g__Lachnoclostridium|0.8061145728137702|lev_6	97	Lachnoclostridium	0	0	0	NA	0	0
sFL16S_ASV151|d__Bacteria;p__Firmicutes;c__Clostridia;o__Lachnospirales;f__Lachnospiraceae;g__Lachnoclostridium|0.8294216886072973|lev_6	97	Lachnoclostridium	0	0	0	NA	0	0
sFL16S_ASV152|d__Bacteria;p__Bacteroidota;c__Bacteroidia;o__Bacteroidales;f__Bacteroidaceae;g__Bacteroides;s__Bacteroides_uniformis|0.9972988747448417|lev_7	97	Bacteroides	186	184	98.9247	Bacteroides_uniformis	152	81.7204
sFL16S_ASV153|d__Bacteria;p__Firmicutes;c__Clostridia;o__Lachnospirales;f__Lachnospiraceae;g__Lachnoclostridium|0.8234239877071403|lev_6	97	Lachnoclostridium	0	0	0	NA	0	0
sFL16S_ASV154|d__Bacteria;p__Firmicutes;c__Clostridia;o__Oscillospirales;f__Ruminococcaceae;g__Faecalibacterium|0.9999999934694113|lev_6	97	Faecalibacterium	83	81	97.5904	NA	0	0
sFL16S_ASV155|d__Bacteria;p__Firmicutes;c__Clostridia;o__Lachnospirales;f__Lachnospiraceae;g__Lachnoclostridium;s__uncultured_organism|0.7968227362563941|lev_7	97	Lachnoclostridium	5	0	0	uncultured_organism	0	0
sFL16S_ASV156|d__Bacteria;p__Firmicutes;c__Clostridia;o__Oscillospirales;f__Ruminococcaceae;g__Faecalibacterium|0.9999999907522611|lev_6	97	Faecalibacterium	87	85	97.7011	NA	0	0
sFL16S_ASV157|d__Bacteria;p__Bacteroidota;c__Bacteroidia;o__Bacteroidales;f__Tannerellaceae;g__Parabacteroides;s__Parabacteroides_distasonis|0.9761697580597027|lev_7	97	Parabacteroides	97	94	96.9072	Parabacteroides_distasonis	79	81.4433
sFL16S_ASV158|d__Bacteria;p__Bacteroidota;c__Bacteroidia;o__Bacteroidales;f__Bacteroidaceae;g__Bacteroides;s__Bacteroides_intestinalis|0.9998897174435558|lev_7	97	Bacteroides	37	37	100	Bacteroides_intestinalis	18	48.6486
sFL16S_ASV159|d__Bacteria;p__Bacteroidota;c__Bacteroidia;o__Bacteroidales;f__Bacteroidaceae;g__Bacteroides;s__Bacteroides_caccae|0.9999549068332076|lev_7	97	Bacteroides	48	47	97.9167	Bacteroides_caccae	47	97.9167
sFL16S_ASV160|d__Bacteria;p__Firmicutes;c__Clostridia;o__Lachnospirales;f__Lachnospiraceae;g__Lachnoclostridium|0.8156819848530282|lev_6	97	Lachnoclostridium	0	0	0	NA	0	0
sFL16S_ASV161|d__Bacteria;p__Firmicutes;c__Clostridia;o__Oscillospirales;f__Ruminococcaceae;g__Faecalibacterium;s__Faecalibacterium_prausnitzii|0.8767433321427262|lev_7	97	Faecalibacterium	88	86	97.7273	Faecalibacterium_prausnitzii	72	81.8182
sFL16S_ASV162|d__Bacteria;p__Proteobacteria;c__Gammaproteobacteria;o__Aeromonadales;f__Succinivibrionaceae;g__Succinivibrio;s__uncultured_rumen|0.8336389447384267|lev_7	97	Succinivibrio	2	2	100	uncultured_rumen	0	0
sFL16S_ASV163|d__Bacteria;p__Bacteroidota;c__Bacteroidia;o__Bacteroidales;f__Bacteroidaceae;g__Bacteroides;s__Bacteroides_ovatus|0.9960100783027469|lev_7	97	Bacteroides	165	163	98.7879	Bacteroides_ovatus	36	21.8182
sFL16S_ASV164|d__Bacteria;p__Bacteroidota;c__Bacteroidia;o__Bacteroidales;f__Marinifilaceae;g__Odoribacter;s__Odoribacter_splanchnicus|0.9990174294054356|lev_7	97	Odoribacter	23	23	100	Odoribacter_splanchnicus	23	100
sFL16S_ASV165|d__Bacteria;p__Bacteroidota;c__Bacteroidia;o__Bacteroidales;f__Bacteroidaceae;g__Bacteroides;s__Bacteroides_caccae|0.9999087228819813|lev_7	97	Bacteroides	55	54	98.1818	Bacteroides_caccae	47	85.4545
sFL16S_ASV166|d__Bacteria;p__Bacteroidota;c__Bacteroidia;o__Bacteroidales;f__Bacteroidaceae;g__Bacteroides;s__Bacteroides_vulgatus|0.9998814569233914|lev_7	97	Bacteroides	99	94	94.9495	Bacteroides_vulgatus	85	85.8586
sFL16S_ASV167|d__Bacteria;p__Firmicutes;c__Negativicutes;o__Veillonellales-Selenomonadales;f__Selenomonadaceae;g__Mitsuokella;s__uncultured_bacterium|0.7222970405909537|lev_7	97	Mitsuokella	3	3	100	uncultured_bacterium	0	0
sFL16S_ASV168|d__Bacteria;p__Bacteroidota;c__Bacteroidia;o__Bacteroidales;f__Prevotellaceae;g__Paraprevotella|0.9999999918661394|lev_6	97	Paraprevotella	0	0	0	NA	0	0
sFL16S_ASV169|d__Bacteria;p__Firmicutes;c__Clostridia;o__Lachnospirales;f__Lachnospiraceae;g__Lachnoclostridium|0.9996695090923937|lev_6	97	Lachnoclostridium	5	0	0	NA	0	0
sFL16S_ASV170|d__Bacteria;p__Firmicutes;c__Clostridia;o__Lachnospirales;f__Lachnospiraceae;g__Lachnoclostridium;s__uncultured_organism|0.8769945486336775|lev_7	97	Lachnoclostridium	5	0	0	uncultured_organism	0	0
sFL16S_ASV171|d__Bacteria;p__Bacteroidota;c__Bacteroidia;o__Bacteroidales;f__Bacteroidaceae;g__Bacteroides;s__Bacteroides_vulgatus|0.9999692412124649|lev_7	97	Bacteroides	99	94	94.9495	Bacteroides_vulgatus	85	85.8586
sFL16S_ASV172|d__Bacteria;p__Firmicutes;c__Clostridia;o__Lachnospirales;f__Lachnospiraceae;g__Tyzzerella;s__unidentified|0.9999991040876387|lev_7	97	Tyzzerella	0	0	0	unidentified	0	0
sFL16S_ASV173|d__Bacteria;p__Bacteroidota;c__Bacteroidia;o__Bacteroidales;f__Bacteroidaceae;g__Bacteroides|0.9999997533418206|lev_6	97	Bacteroides	0	0	0	NA	0	0
sFL16S_ASV174|d__Bacteria;p__Firmicutes;c__Clostridia;o__Oscillospirales;f__Ruminococcaceae;g__Faecalibacterium|0.9999999889130944|lev_6	97	Faecalibacterium	87	85	97.7011	NA	0	0
sFL16S_ASV175|d__Bacteria;p__Proteobacteria;c__Gammaproteobacteria;o__Aeromonadales;f__Succinivibrionaceae;g__Succinivibrio;s__uncultured_rumen|0.9383848965595318|lev_7	97	Succinivibrio	2	2	100	uncultured_rumen	0	0
sFL16S_ASV176|d__Bacteria;p__Firmicutes;c__Clostridia;o__Lachnospirales;f__Lachnospiraceae;g__Lachnoclostridium|0.8347217661604377|lev_6	97	Lachnoclostridium	0	0	0	NA	0	0
sFL16S_ASV177|d__Bacteria;p__Firmicutes;c__Bacilli;o__Erysipelotrichales;f__Erysipelatoclostridiaceae;g__Erysipelatoclostridium;s__Erysipelatoclostridium_ramosum|0.9998608590250918|lev_7	97	Erysipelatoclostridium	18	14	77.7778	Erysipelatoclostridium_ramosum	11	61.1111
sFL16S_ASV178|d__Bacteria;p__Firmicutes;c__Clostridia;o__Oscillospirales;f__Ruminococcaceae;g__Faecalibacterium|0.9999999901604337|lev_6	97	Faecalibacterium	87	85	97.7011	NA	0	0
sFL16S_ASV179|d__Bacteria;p__Firmicutes;c__Clostridia;o__Lachnospirales;f__Lachnospiraceae;g__Lachnoclostridium|0.9997446388359651|lev_6	97	Lachnoclostridium	5	0	0	NA	0	0
sFL16S_ASV180|d__Bacteria;p__Bacteroidota;c__Bacteroidia;o__Bacteroidales;f__Bacteroidaceae;g__Bacteroides;s__Bacteroides_vulgatus|0.9997415140552225|lev_7	97	Bacteroides	99	94	94.9495	Bacteroides_vulgatus	85	85.8586
sFL16S_ASV181|d__Bacteria;p__Firmicutes;c__Clostridia;o__Lachnospirales;f__Lachnospiraceae;g__Lachnoclostridium;s__uncultured_organism|0.7940137812917931|lev_7	97	Lachnoclostridium	5	0	0	uncultured_organism	0	0
sFL16S_ASV182|d__Bacteria;p__Bacteroidota;c__Bacteroidia;o__Bacteroidales;f__Bacteroidaceae;g__Bacteroides;s__Bacteroides_caccae|0.999989406118925|lev_7	97	Bacteroides	48	47	97.9167	Bacteroides_caccae	47	97.9167
sFL16S_ASV183|d__Bacteria;p__Firmicutes;c__Clostridia;o__Lachnospirales;f__Lachnospiraceae;g__Lachnoclostridium;s__human_gut|0.7825299394947709|lev_7	97	Lachnoclostridium	5	0	0	human_gut	0	0
sFL16S_ASV184|d__Bacteria;p__Bacteroidota;c__Bacteroidia;o__Bacteroidales;f__Bacteroidaceae;g__Bacteroides;s__Bacteroides_ovatus|0.9967453890023737|lev_7	97	Bacteroides	143	141	98.6014	Bacteroides_ovatus	36	25.1748
sFL16S_ASV185|d__Bacteria;p__Firmicutes;c__Clostridia;o__Oscillospirales;f__Oscillospiraceae;g__UCG-002|0.9999666584930712|lev_6	97	UCG-002	4	0	0	NA	0	0
sFL16S_ASV186|d__Bacteria;p__Firmicutes;c__Bacilli;o__Erysipelotrichales;f__Erysipelotrichaceae;g__Faecalitalea;s__Absiella_argi|0.9999999882008127|lev_7	97	Faecalitalea	4	0	0	Absiella_argi	1	25
sFL16S_ASV187|d__Bacteria;p__Proteobacteria;c__Gammaproteobacteria;o__Burkholderiales;f__Sutterellaceae;g__Sutterella|0.9999999999323708|lev_6	97	Sutterella	4	3	75	NA	0	0
sFL16S_ASV188|d__Bacteria;p__Bacteroidota;c__Bacteroidia;o__Bacteroidales;f__Bacteroidaceae;g__Bacteroides;s__Bacteroides_coprocola|0.999997516237145|lev_7	97	Bacteroides	3	3	100	Bacteroides_coprocola	3	100
sFL16S_ASV189|d__Bacteria;p__Firmicutes;c__Clostridia;o__Lachnospirales;f__Lachnospiraceae;g__Lachnoclostridium;s__uncultured_organism|0.9082947011854408|lev_7	97	Lachnoclostridium	5	0	0	uncultured_organism	0	0
sFL16S_ASV190|d__Bacteria;p__Firmicutes;c__Clostridia;o__Lachnospirales;f__Lachnospiraceae;g__Lachnoclostridium;s__uncultured_organism|0.8031528453725308|lev_7	97	Lachnoclostridium	5	0	0	uncultured_organism	0	0
sFL16S_ASV191|d__Bacteria;p__Bacteroidota;c__Bacteroidia;o__Bacteroidales;f__Bacteroidaceae;g__Bacteroides;s__Bacteroides_uniformis|0.9999267689753902|lev_7	97	Bacteroides	188	186	98.9362	Bacteroides_uniformis	153	81.383
sFL16S_ASV192|d__Bacteria;p__Bacteroidota;c__Bacteroidia;o__Bacteroidales;f__Bacteroidaceae;g__Bacteroides;s__Bacteroides_dorei|0.9999747752307798|lev_7	97	Bacteroides	69	66	95.6522	Bacteroides_dorei	54	78.2609
sFL16S_ASV193|d__Bacteria;p__Bacteroidota;c__Bacteroidia;o__Bacteroidales;f__Bacteroidaceae;g__Bacteroides;s__Bacteroides_finegoldii|0.9998569289888433|lev_7	97	Bacteroides	159	156	98.1132	Bacteroides_finegoldii	13	8.1761
sFL16S_ASV194|d__Bacteria;p__Firmicutes;c__Clostridia;o__Oscillospirales;f__Ruminococcaceae;g__Faecalibacterium|0.9999999941052342|lev_6	97	Faecalibacterium	87	85	97.7011	NA	0	0
sFL16S_ASV195|d__Bacteria;p__Bacteroidota;c__Bacteroidia;o__Bacteroidales;f__Bacteroidaceae;g__Bacteroides;s__Bacteroides_vulgatus|0.9999506006711134|lev_7	97	Bacteroides	99	94	94.9495	Bacteroides_vulgatus	85	85.8586
sFL16S_ASV196|d__Bacteria;p__Firmicutes;c__Clostridia;o__Lachnospirales;f__Lachnospiraceae;g__Anaerostipes;s__Anaerostipes_hadrus|0.9834943483678324|lev_7	97	Anaerostipes	31	21	67.7419	Anaerostipes_hadrus	21	67.7419
sFL16S_ASV197|d__Bacteria;p__Bacteroidota;c__Bacteroidia;o__Bacteroidales;f__Bacteroidaceae;g__Bacteroides;s__Bacteroides_vulgatus|0.9999224245276094|lev_7	97	Bacteroides	99	94	94.9495	Bacteroides_vulgatus	85	85.8586
sFL16S_ASV198|d__Bacteria;p__Bacteroidota;c__Bacteroidia;o__Bacteroidales;f__Bacteroidaceae;g__Bacteroides;s__Bacteroides_vulgatus|0.9999752676448035|lev_7	97	Bacteroides	99	94	94.9495	Bacteroides_vulgatus	85	85.8586
sFL16S_ASV199|d__Bacteria;p__Fusobacteriota;c__Fusobacteriia;o__Fusobacteriales;f__Fusobacteriaceae;g__Fusobacterium;s__Fusobacterium_varium|0.9422009122377473|lev_7	97	Fusobacterium	15	0	0	Fusobacterium_varium	0	0
sFL16S_ASV200|d__Bacteria;p__Firmicutes;c__Clostridia;o__Oscillospirales;f__Oscillospiraceae;g__UCG-002|0.9999542934182132|lev_6	97	UCG-002	4	0	0	NA	0	0
sFL16S_ASV201|d__Bacteria;p__Bacteroidota;c__Bacteroidia;o__Bacteroidales;f__Bacteroidaceae;g__Bacteroides;s__Bacteroides_ovatus|0.8169746650606162|lev_7	97	Bacteroides	174	168	96.5517	Bacteroides_ovatus	23	13.2184
sFL16S_ASV202|d__Bacteria;p__Bacteroidota;c__Bacteroidia;o__Bacteroidales;f__Bacteroidaceae;g__Bacteroides;s__Bacteroides_uniformis|0.99985012405353|lev_7	97	Bacteroides	184	182	98.913	Bacteroides_uniformis	152	82.6087
sFL16S_ASV203|d__Bacteria;p__Proteobacteria;c__Gammaproteobacteria;o__Burkholderiales;f__Sutterellaceae;g__Sutterella;s__Sutterella_wadsworthensis|0.9944354117473008|lev_7	97	Sutterella	24	24	100	Sutterella_wadsworthensis	22	91.6667
sFL16S_ASV204|d__Bacteria;p__Firmicutes;c__Clostridia;o__Oscillospirales;f__Ruminococcaceae;g__Faecalibacterium|0.9999999876026507|lev_6	97	Faecalibacterium	87	85	97.7011	NA	0	0
sFL16S_ASV205|d__Bacteria;p__Bacteroidota;c__Bacteroidia;o__Bacteroidales;f__Tannerellaceae;g__Parabacteroides;s__Parabacteroides_merdae|0.9999811339567266|lev_7	97	Parabacteroides	53	53	100	Parabacteroides_merdae	47	88.6792
sFL16S_ASV206|d__Bacteria;p__Firmicutes;c__Clostridia;o__Lachnospirales;f__Lachnospiraceae;g__Tyzzerella;s__Tyzzerella_sp.|0.995502597307922|lev_7	97	Tyzzerella	6	3	50	Tyzzerella_sp.	0	0
sFL16S_ASV207|d__Bacteria;p__Actinobacteriota;c__Actinobacteria;o__Bifidobacteriales;f__Bifidobacteriaceae;g__Bifidobacterium;s__Bifidobacterium_longum|0.9880805952792628|lev_7	97	Bifidobacterium	232	0	0	Bifidobacterium_longum	0	0
sFL16S_ASV208|d__Bacteria;p__Firmicutes;c__Clostridia;o__Oscillospirales;f__Oscillospiraceae;g__UCG-002|0.9999333706265483|lev_6	97	UCG-002	4	0	0	NA	0	0
sFL16S_ASV209|d__Bacteria;p__Firmicutes;c__Clostridia;o__Lachnospirales;f__Lachnospiraceae;g__Lachnoclostridium;s__metagenome|0.9957888526756301|lev_7	97	Lachnoclostridium	24	0	0	metagenome	0	0
sFL16S_ASV210|d__Bacteria;p__Bacteroidota;c__Bacteroidia;o__Bacteroidales;f__Bacteroidaceae;g__Bacteroides;s__Bacteroides_stercoris|0.9999284611104658|lev_7	97	Bacteroides	49	49	100	Bacteroides_stercoris	48	97.9592
sFL16S_ASV211|d__Bacteria;p__Bacteroidota;c__Bacteroidia;o__Bacteroidales;f__Bacteroidaceae;g__Bacteroides|0.9999999999839997|lev_6	97	Bacteroides	200	194	97	NA	0	0
sFL16S_ASV212|d__Bacteria;p__Bacteroidota;c__Bacteroidia;o__Bacteroidales;f__Tannerellaceae;g__Parabacteroides;s__Parabacteroides_distasonis|0.9427128665681489|lev_7	97	Parabacteroides	97	94	96.9072	Parabacteroides_distasonis	79	81.4433
sFL16S_ASV213|d__Bacteria;p__Bacteroidota;c__Bacteroidia;o__Bacteroidales;f__Tannerellaceae;g__Parabacteroides;s__Parabacteroides_distasonis|0.9756286085208303|lev_7	97	Parabacteroides	96	93	96.875	Parabacteroides_distasonis	79	82.2917
sFL16S_ASV214|d__Bacteria;p__Firmicutes;c__Clostridia;o__Lachnospirales;f__Lachnospiraceae;g__[Ruminococcus]_gnavus_group|0.999947490190159|lev_6	97	[Ruminococcus]_gnavus_group	55	0	0	NA	0	0
sFL16S_ASV215|d__Bacteria;p__Bacteroidota;c__Bacteroidia;o__Bacteroidales;f__Prevotellaceae;g__Paraprevotella|0.9999999980853054|lev_6	97	Paraprevotella	0	0	0	NA	0	0
sFL16S_ASV216|d__Bacteria;p__Firmicutes;c__Clostridia;o__Oscillospirales;f__Ruminococcaceae;g__Faecalibacterium|0.9999999849637107|lev_6	97	Faecalibacterium	87	85	97.7011	NA	0	0
sFL16S_ASV217|d__Bacteria;p__Firmicutes;c__Clostridia;o__Lachnospirales;f__Lachnospiraceae;g__[Eubacterium]_ventriosum_group;s__uncultured_Lachnospiraceae|0.9970507805258209|lev_7	97	[Eubacterium]_ventriosum_group	14	0	0	uncultured_Lachnospiraceae	0	0
sFL16S_ASV218|d__Bacteria;p__Firmicutes;c__Clostridia;o__Lachnospirales;f__Lachnospiraceae;g__CAG-56;s__uncultured_Ruminococcus|0.9862926198012908|lev_7	97	CAG-56	5	0	0	uncultured_Ruminococcus	0	0
sFL16S_ASV219|d__Bacteria;p__Firmicutes;c__Clostridia;o__Lachnospirales;f__Lachnospiraceae;g__Anaerostipes;s__Anaerostipes_hadrus|0.9743630395502356|lev_7	97	Anaerostipes	31	21	67.7419	Anaerostipes_hadrus	21	67.7419
sFL16S_ASV220|d__Bacteria;p__Firmicutes;c__Clostridia;o__Oscillospirales;f__Ruminococcaceae;g__Faecalibacterium|0.9999999832125378|lev_6	97	Faecalibacterium	87	85	97.7011	NA	0	0
sFL16S_ASV221|d__Bacteria;p__Bacteroidota;c__Bacteroidia;o__Bacteroidales;f__Rikenellaceae;g__Alistipes;s__Alistipes_shahii|0.9994249082832266|lev_7	97	Alistipes	14	12	85.7143	Alistipes_shahii	5	35.7143
sFL16S_ASV222|d__Bacteria;p__Firmicutes;c__Clostridia;o__Lachnospirales;f__Lachnospiraceae;g__Lachnoclostridium|0.9996570561672778|lev_6	97	Lachnoclostridium	5	0	0	NA	0	0
sFL16S_ASV223|d__Bacteria;p__Firmicutes;c__Negativicutes;o__Veillonellales-Selenomonadales;f__Selenomonadaceae;g__Mitsuokella;s__uncultured_bacterium|0.8589240908151385|lev_7	97	Mitsuokella	3	3	100	uncultured_bacterium	0	0
sFL16S_ASV224|d__Bacteria;p__Firmicutes;c__Clostridia;o__Monoglobales;f__Monoglobaceae;g__Monoglobus;s__metagenome|0.7925205085326235|lev_7	97	Monoglobus	3	0	0	metagenome	0	0
sFL16S_ASV225|d__Bacteria;p__Firmicutes;c__Clostridia;o__Lachnospirales;f__Lachnospiraceae;g__uncultured;s__human_gut|0.964785092333777|lev_7	97	uncultured	3	0	0	human_gut	0	0
sFL16S_ASV226|d__Bacteria;p__Firmicutes;c__Clostridia;o__Lachnospirales;f__Lachnospiraceae;g__Anaerostipes;s__Anaerostipes_hadrus|0.9874163835994219|lev_7	97	Anaerostipes	31	21	67.7419	Anaerostipes_hadrus	21	67.7419
sFL16S_ASV227|d__Bacteria;p__Firmicutes;c__Clostridia;o__Lachnospirales;f__Lachnospiraceae;g__Roseburia;s__Roseburia_inulinivorans|0.8167224991284893|lev_7	97	Roseburia	4	4	100	Roseburia_inulinivorans	4	100
sFL16S_ASV228|d__Bacteria;p__Desulfobacterota;c__Desulfovibrionia;o__Desulfovibrionales;f__Desulfovibrionaceae;g__Bilophila|0.9999999989520827|lev_6	97	Bilophila	4	4	100	NA	0	0
sFL16S_ASV229|d__Bacteria;p__Firmicutes;c__Clostridia;o__Oscillospirales;f__Ruminococcaceae;g__Ruminococcus;s__Ruminococcus_bicirculans|0.9999999527256034|lev_7	97	Ruminococcus	20	19	95	Ruminococcus_bicirculans	1	5
sFL16S_ASV230|d__Bacteria;p__Firmicutes;c__Negativicutes;o__Veillonellales-Selenomonadales;f__Veillonellaceae;g__Dialister;s__Dialister_succinatiphilus|0.996742186904578|lev_7	97	Dialister	4	2	50	Dialister_succinatiphilus	2	50
sFL16S_ASV231|d__Bacteria;p__Firmicutes;c__Negativicutes;o__Veillonellales-Selenomonadales;f__Veillonellaceae;g__Allisonella;s__uncultured_bacterium|0.8168795293009055|lev_7	97	Allisonella	1	1	100	uncultured_bacterium	0	0
sFL16S_ASV232|d__Bacteria;p__Firmicutes;c__Clostridia;o__Oscillospirales;f__Ruminococcaceae;g__Ruminococcus;s__Ruminococcus_callidus|0.9158293663379677|lev_7	97	Ruminococcus	3	3	100	Ruminococcus_callidus	2	66.6667
sFL16S_ASV233|d__Bacteria;p__Firmicutes;c__Clostridia;o__Lachnospirales;f__Lachnospiraceae;g__Lachnoclostridium;s__metagenome|0.9949064850934703|lev_7	97	Lachnoclostridium	24	0	0	metagenome	0	0
sFL16S_ASV234|d__Bacteria;p__Firmicutes;c__Clostridia;o__Oscillospirales;f__Ruminococcaceae;g__Faecalibacterium|0.9999999896794619|lev_6	97	Faecalibacterium	87	85	97.7011	NA	0	0
sFL16S_ASV235|d__Bacteria;p__Firmicutes;c__Clostridia;o__Lachnospirales;f__Lachnospiraceae;g__Lachnoclostridium|0.9996318281473479|lev_6	97	Lachnoclostridium	5	0	0	NA	0	0
sFL16S_ASV236|d__Bacteria;p__Firmicutes;c__Clostridia;o__Lachnospirales;f__Lachnospiraceae;g__Roseburia;s__Roseburia_inulinivorans|0.8941463941993157|lev_7	97	Roseburia	4	4	100	Roseburia_inulinivorans	4	100
sFL16S_ASV237|d__Bacteria;p__Bacteroidota;c__Bacteroidia;o__Bacteroidales;f__Bacteroidaceae;g__Bacteroides;s__Bacteroides_uniformis|0.9999299578951898|lev_7	97	Bacteroides	188	186	98.9362	Bacteroides_uniformis	153	81.383
sFL16S_ASV238|d__Bacteria;p__Firmicutes;c__Clostridia;o__Monoglobales;f__Monoglobaceae;g__Monoglobus;s__uncultured_Clostridium|0.8787961510256661|lev_7	97	Monoglobus	3	0	0	uncultured_Clostridium	0	0
sFL16S_ASV239|d__Bacteria;p__Bacteroidota;c__Bacteroidia;o__Bacteroidales;f__Rikenellaceae;g__Alistipes;s__Alistipes_shahii|0.999248357555603|lev_7	97	Alistipes	16	14	87.5	Alistipes_shahii	5	31.25
sFL16S_ASV240|d__Bacteria;p__Firmicutes;c__Clostridia;o__Oscillospirales;f__Ruminococcaceae;g__Faecalibacterium|0.999999990321451|lev_6	97	Faecalibacterium	87	85	97.7011	NA	0	0
sFL16S_ASV241|d__Bacteria;p__Firmicutes;c__Clostridia;o__Lachnospirales;f__Lachnospiraceae;g__Lachnoclostridium;s__metagenome|0.9956727560488124|lev_7	97	Lachnoclostridium	24	0	0	metagenome	0	0
sFL16S_ASV242|d__Bacteria;p__Firmicutes;c__Clostridia;o__Oscillospirales;f__[Eubacterium]_coprostanoligenes_group;g__[Eubacterium]_coprostanoligenes_group;s__metagenome|0.9986342769524817|lev_7	97	[Eubacterium]_coprostanoligenes_group	0	0	0	metagenome	0	0
sFL16S_ASV243|d__Bacteria;p__Firmicutes;c__Clostridia;o__Oscillospirales;f__Oscillospiraceae;g__Colidextribacter|0.9999984788498678|lev_6	97	Colidextribacter	8	0	0	NA	0	0
sFL16S_ASV244|d__Bacteria;p__Firmicutes;c__Clostridia;o__Oscillospirales;f__Oscillospiraceae;g__Oscillibacter;s__Oscillibacter_sp.|0.8852856512898135|lev_7	97	Oscillibacter	5	2	40	Oscillibacter_sp.	0	0
sFL16S_ASV245|d__Bacteria;p__Proteobacteria;c__Gammaproteobacteria;o__Burkholderiales;f__Sutterellaceae;g__Sutterella;s__Sutterella_wadsworthensis|0.9957648942931248|lev_7	97	Sutterella	24	24	100	Sutterella_wadsworthensis	22	91.6667
sFL16S_ASV246|d__Bacteria;p__Firmicutes;c__Clostridia;o__Oscillospirales;f__Ruminococcaceae;g__Faecalibacterium|0.9999999906493318|lev_6	97	Faecalibacterium	88	86	97.7273	NA	0	0
sFL16S_ASV247|d__Bacteria;p__Firmicutes;c__Clostridia;o__Lachnospirales;f__Lachnospiraceae;g__Tuzzerella;s__uncultured_organism|0.7044123757766851|lev_7	97	Tuzzerella	1	0	0	uncultured_organism	0	0
sFL16S_ASV248|d__Bacteria;p__Bacteroidota;c__Bacteroidia;o__Bacteroidales;f__Bacteroidaceae;g__Bacteroides;s__Bacteroides_ovatus|0.9971998347709862|lev_7	97	Bacteroides	142	140	98.5915	Bacteroides_ovatus	36	25.3521
sFL16S_ASV249|d__Bacteria;p__Firmicutes;c__Clostridia;o__Lachnospirales;f__Lachnospiraceae;g__[Ruminococcus]_gnavus_group|0.9999869719137741|lev_6	97	[Ruminococcus]_gnavus_group	55	0	0	NA	0	0
sFL16S_ASV250|d__Bacteria;p__Bacteroidota;c__Bacteroidia;o__Bacteroidales;f__Bacteroidaceae;g__Bacteroides;s__Bacteroides_ovatus|0.9987650478401475|lev_7	97	Bacteroides	147	145	98.6395	Bacteroides_ovatus	36	24.4898
sFL16S_ASV251|d__Bacteria;p__Firmicutes;c__Clostridia;o__Oscillospirales;f__Ruminococcaceae;g__Incertae_Sedis;s__uncultured_organism|0.9958392101889612|lev_7	97	Incertae_Sedis	0	0	0	uncultured_organism	0	0
sFL16S_ASV252|d__Bacteria;p__Firmicutes;c__Clostridia;o__Oscillospirales;f__Oscillospiraceae;g__NK4A214_group;s__metagenome|0.9723789862894011|lev_7	97	NK4A214_group	0	0	0	metagenome	0	0
sFL16S_ASV254|d__Bacteria;p__Firmicutes;c__Clostridia;o__Lachnospirales;f__Lachnospiraceae;g__Roseburia;s__Roseburia_inulinivorans|0.9824778310035901|lev_7	97	Roseburia	4	4	100	Roseburia_inulinivorans	4	100
sFL16S_ASV255|d__Bacteria;p__Firmicutes;c__Negativicutes;o__Acidaminococcales;f__Acidaminococcaceae;g__Phascolarctobacterium;s__Phascolarctobacterium_faecium|0.9968117332177152|lev_7	97	Phascolarctobacterium	30	21	70	Phascolarctobacterium_faecium	20	66.6667
sFL16S_ASV256|d__Bacteria;p__Bacteroidota;c__Bacteroidia;o__Bacteroidales;f__Bacteroidaceae;g__Bacteroides;s__Bacteroides_uniformis|0.9987961164736884|lev_7	97	Bacteroides	186	184	98.9247	Bacteroides_uniformis	152	81.7204
sFL16S_ASV257|d__Bacteria;p__Firmicutes;c__Clostridia;o__Lachnospirales;f__Lachnospiraceae;g__Tyzzerella;s__unidentified|0.9999970198123335|lev_7	97	Tyzzerella	0	0	0	unidentified	0	0
sFL16S_ASV258|d__Bacteria;p__Firmicutes;c__Clostridia;o__Lachnospirales;f__Lachnospiraceae;g__Lachnoclostridium;s__metagenome|0.9934091901557072|lev_7	97	Lachnoclostridium	24	0	0	metagenome	0	0
sFL16S_ASV259|d__Bacteria;p__Firmicutes;c__Clostridia;o__Lachnospirales;f__Lachnospiraceae;g__Lachnoclostridium;s__metagenome|0.9980688078710028|lev_7	97	Lachnoclostridium	24	0	0	metagenome	0	0
sFL16S_ASV260|d__Bacteria;p__Bacteroidota;c__Bacteroidia;o__Bacteroidales;f__Rikenellaceae;g__Alistipes;s__Alistipes_putredinis|0.9432898056228594|lev_7	97	Alistipes	3	2	66.6667	Alistipes_putredinis	2	66.6667
sFL16S_ASV261|d__Bacteria;p__Firmicutes;c__Clostridia;o__Lachnospirales;f__Lachnospiraceae;g__Lachnospiraceae_NK4A136_group|0.999965230336744|lev_6	97	Lachnospiraceae_NK4A136_group	12	0	0	NA	0	0
sFL16S_ASV262|d__Bacteria;p__Proteobacteria;c__Gammaproteobacteria;o__Burkholderiales;f__Sutterellaceae;g__Parasutterella;s__Parasutterella_secunda|0.9850259486989315|lev_7	97	Parasutterella	0	0	0	Parasutterella_secunda	0	0
sFL16S_ASV263|d__Bacteria;p__Firmicutes;c__Clostridia;o__Lachnospirales;f__Lachnospiraceae;g__Roseburia;s__Roseburia_inulinivorans|0.7217662756094052|lev_7	97	Roseburia	4	4	100	Roseburia_inulinivorans	4	100
sFL16S_ASV264|d__Bacteria;p__Firmicutes;c__Clostridia;o__Lachnospirales;f__Lachnospiraceae;g__Lachnoclostridium;s__metagenome|0.9985734306148181|lev_7	97	Lachnoclostridium	24	0	0	metagenome	0	0
sFL16S_ASV265|d__Bacteria;p__Firmicutes;c__Clostridia;o__Lachnospirales;f__Lachnospiraceae;g__Lachnoclostridium|0.8241606704161534|lev_6	97	Lachnoclostridium	0	0	0	NA	0	0
sFL16S_ASV266|d__Bacteria;p__Desulfobacterota;c__Desulfovibrionia;o__Desulfovibrionales;f__Desulfovibrionaceae;g__Bilophila|0.9999999983815657|lev_6	97	Bilophila	4	4	100	NA	0	0
sFL16S_ASV267|d__Bacteria;p__Firmicutes;c__Clostridia;o__Lachnospirales;f__Lachnospiraceae;g__Eisenbergiella|0.9999989372415321|lev_6	97	Eisenbergiella	15	8	53.3333	NA	0	0
sFL16S_ASV268|d__Bacteria;p__Firmicutes;c__Clostridia;o__Lachnospirales;f__Lachnospiraceae;g__[Ruminococcus]_gnavus_group;s__[Ruminococcus]_gnavus|0.8102968424148398|lev_7	97	[Ruminococcus]_gnavus_group	55	0	0	[Ruminococcus]_gnavus	53	96.3636
sFL16S_ASV269|d__Bacteria;p__Bacteroidota;c__Bacteroidia;o__Bacteroidales;f__Tannerellaceae;g__Parabacteroides;s__Parabacteroides_distasonis|0.980474736077323|lev_7	97	Parabacteroides	97	94	96.9072	Parabacteroides_distasonis	79	81.4433
sFL16S_ASV270|d__Bacteria;p__Firmicutes;c__Clostridia;o__Lachnospirales;f__Lachnospiraceae;g__Roseburia;s__Roseburia_hominis|0.9998299512620694|lev_7	97	Roseburia	18	16	88.8889	Roseburia_hominis	3	16.6667
sFL16S_ASV271|d__Bacteria;p__Firmicutes;c__Clostridia;o__Lachnospirales;f__Lachnospiraceae;g__Lachnoclostridium;s__metagenome|0.9982989817685121|lev_7	97	Lachnoclostridium	24	0	0	metagenome	0	0
sFL16S_ASV272|d__Bacteria;p__Proteobacteria;c__Gammaproteobacteria;o__Aeromonadales;f__Succinivibrionaceae;g__Succinivibrio;s__uncultured_rumen|0.9240552174439849|lev_7	97	Succinivibrio	2	2	100	uncultured_rumen	0	0
sFL16S_ASV273|d__Bacteria;p__Firmicutes;c__Clostridia;o__Oscillospirales;f__Oscillospiraceae;g__UCG-002;s__gut_metagenome|0.9700523180279493|lev_7	97	UCG-002	0	0	0	gut_metagenome	0	0
sFL16S_ASV274|d__Bacteria;p__Firmicutes;c__Clostridia;o__Oscillospirales;f__Oscillospiraceae;g__UCG-002|0.9999597839831336|lev_6	97	UCG-002	4	0	0	NA	0	0
sFL16S_ASV275|d__Bacteria;p__Firmicutes;c__Clostridia;o__Oscillospirales;f__Ruminococcaceae;g__Faecalibacterium|0.9999999878257393|lev_6	97	Faecalibacterium	87	85	97.7011	NA	0	0
sFL16S_ASV276|d__Bacteria;p__Firmicutes;c__Clostridia;o__Oscillospirales;f__Oscillospiraceae;g__UCG-003;s__gut_metagenome|0.9019795393069588|lev_7	97	UCG-003	0	0	0	gut_metagenome	0	0
sFL16S_ASV277|d__Bacteria;p__Bacteroidota;c__Bacteroidia;o__Bacteroidales;f__Tannerellaceae;g__Parabacteroides;s__Parabacteroides_distasonis|0.9474866017426038|lev_7	97	Parabacteroides	97	94	96.9072	Parabacteroides_distasonis	79	81.4433
sFL16S_ASV278|d__Bacteria;p__Firmicutes;c__Clostridia;o__Lachnospirales;f__Lachnospiraceae;g__Lachnoclostridium;s__metagenome|0.9953028405335845|lev_7	97	Lachnoclostridium	24	0	0	metagenome	0	0
sFL16S_ASV279|d__Bacteria;p__Firmicutes;c__Clostridia;o__Lachnospirales;f__Lachnospiraceae;g__Blautia|0.9999995841293224|lev_6	97	Blautia	75	42	56	NA	0	0
sFL16S_ASV280|d__Bacteria;p__Firmicutes;c__Clostridia;o__Lachnospirales;f__Lachnospiraceae;g__[Ruminococcus]_torques_group;s__Ruminococcus_torques|0.9851401053459876|lev_7	97	[Ruminococcus]_torques_group	16	0	0	Ruminococcus_torques	0	0
sFL16S_ASV281|d__Bacteria;p__Bacteroidota;c__Bacteroidia;o__Bacteroidales;f__Bacteroidaceae;g__Bacteroides|0.9999999999828888|lev_6	97	Bacteroides	200	194	97	NA	0	0
sFL16S_ASV282|d__Bacteria;p__Firmicutes;c__Negativicutes;o__Veillonellales-Selenomonadales;f__Selenomonadaceae;g__Mitsuokella;s__uncultured_bacterium|0.8731428390061816|lev_7	97	Mitsuokella	3	3	100	uncultured_bacterium	0	0
sFL16S_ASV283|d__Bacteria;p__Firmicutes;c__Clostridia;o__Lachnospirales;f__Lachnospiraceae;g__Lachnoclostridium;s__Lachnoclostridium_sp.|0.9988282540656561|lev_7	97	Lachnoclostridium	47	0	0	Lachnoclostridium_sp.	0	0
sFL16S_ASV284|d__Bacteria;p__Firmicutes;c__Clostridia;o__Oscillospirales;f__Ruminococcaceae;g__Subdoligranulum;s__gut_metagenome|0.9572622071686827|lev_7	97	Subdoligranulum	2	1	50	gut_metagenome	0	0
sFL16S_ASV285|d__Bacteria;p__Firmicutes;c__Clostridia;o__Oscillospirales;f__Ruminococcaceae;g__Faecalibacterium|0.9999999899510733|lev_6	97	Faecalibacterium	87	85	97.7011	NA	0	0
sFL16S_ASV286|d__Bacteria;p__Firmicutes;c__Negativicutes;o__Veillonellales-Selenomonadales;f__Selenomonadaceae;g__Mitsuokella;s__uncultured_bacterium|0.7592817696041568|lev_7	97	Mitsuokella	3	3	100	uncultured_bacterium	0	0
sFL16S_ASV287|d__Bacteria;p__Firmicutes;c__Clostridia;o__Oscillospirales;f__Ruminococcaceae;g__Faecalibacterium|0.9999999891415745|lev_6	97	Faecalibacterium	87	85	97.7011	NA	0	0
sFL16S_ASV288|d__Bacteria;p__Firmicutes;c__Clostridia;o__Lachnospirales;f__Lachnospiraceae;g__Blautia|0.9999946135984082|lev_6	97	Blautia	75	42	56	NA	0	0
sFL16S_ASV289|d__Bacteria;p__Firmicutes;c__Clostridia;o__Lachnospirales;f__Lachnospiraceae;g__Blautia|0.9999996283674183|lev_6	97	Blautia	75	42	56	NA	0	0
sFL16S_ASV290|d__Bacteria;p__Firmicutes;c__Clostridia;o__Lachnospirales;f__Lachnospiraceae;g__Coprococcus;s__Coprococcus_comes|0.9159258946846764|lev_7	97	Coprococcus	26	26	100	Coprococcus_comes	26	100
sFL16S_ASV291|d__Bacteria;p__Firmicutes;c__Clostridia;o__Lachnospirales;f__Lachnospiraceae;g__Lachnoclostridium;s__metagenome|0.9972514282468851|lev_7	97	Lachnoclostridium	24	0	0	metagenome	0	0
sFL16S_ASV292|d__Bacteria;p__Bacteroidota;c__Bacteroidia;o__Bacteroidales;f__Prevotellaceae;g__Paraprevotella|0.9999999974886445|lev_6	97	Paraprevotella	0	0	0	NA	0	0
sFL16S_ASV293|d__Bacteria;p__Firmicutes;c__Clostridia;o__Lachnospirales;f__Lachnospiraceae;g__Tyzzerella;s__unidentified|0.999997191916882|lev_7	97	Tyzzerella	0	0	0	unidentified	0	0
sFL16S_ASV294|d__Bacteria;p__Proteobacteria;c__Gammaproteobacteria;o__Burkholderiales;f__Sutterellaceae;g__Sutterella;s__Sutterella_wadsworthensis|0.9909415336555899|lev_7	97	Sutterella	24	24	100	Sutterella_wadsworthensis	22	91.6667
sFL16S_ASV295|d__Bacteria;p__Firmicutes;c__Clostridia;o__Lachnospirales;f__Lachnospiraceae;g__Tyzzerella;s__Anaerotignum_lactatifermentans|0.9984873942871407|lev_7	97	Tyzzerella	4	0	0	Anaerotignum_lactatifermentans	2	50
sFL16S_ASV296|d__Bacteria;p__Bacteroidota;c__Bacteroidia;o__Bacteroidales;f__Bacteroidaceae;g__Bacteroides;s__Bacteroides_cellulosilyticus|0.9998201189159838|lev_7	97	Bacteroides	41	41	100	Bacteroides_cellulosilyticus	16	39.0244
sFL16S_ASV297|d__Bacteria;p__Firmicutes;c__Negativicutes;o__Veillonellales-Selenomonadales;f__Veillonellaceae;g__Dialister;s__Dialister_succinatiphilus|0.9981273000276843|lev_7	97	Dialister	4	2	50	Dialister_succinatiphilus	2	50
sFL16S_ASV298|d__Bacteria;p__Firmicutes;c__Clostridia;o__Lachnospirales;f__Lachnospiraceae;g__Eisenbergiella|0.9999985872644013|lev_6	97	Eisenbergiella	15	8	53.3333	NA	0	0
sFL16S_ASV299|d__Bacteria;p__Firmicutes;c__Clostridia;o__Lachnospirales;f__Lachnospiraceae;g__Lachnoclostridium;s__metagenome|0.9954908131152951|lev_7	97	Lachnoclostridium	24	0	0	metagenome	0	0
sFL16S_ASV300|d__Bacteria;p__Firmicutes;c__Clostridia;o__Lachnospirales;f__Lachnospiraceae;g__Blautia|0.9999994412616882|lev_6	97	Blautia	75	42	56	NA	0	0
sFL16S_ASV301|d__Bacteria;p__Bacteroidota;c__Bacteroidia;o__Bacteroidales;f__Prevotellaceae;g__Paraprevotella|0.9999999959175152|lev_6	97	Paraprevotella	0	0	0	NA	0	0
sFL16S_ASV302|d__Bacteria;p__Firmicutes;c__Clostridia;o__Lachnospirales;f__Lachnospiraceae;g__Blautia;s__human_gut|0.765744303177211|lev_7	97	Blautia	74	42	56.7568	human_gut	0	0
sFL16S_ASV303|d__Bacteria;p__Bacteroidota;c__Bacteroidia;o__Bacteroidales;f__Barnesiellaceae;g__Barnesiella;s__uncultured_organism|0.8048036530848983|lev_7	97	Barnesiella	2	1	50	uncultured_organism	0	0
sFL16S_ASV304|d__Bacteria;p__Bacteroidota;c__Bacteroidia;o__Bacteroidales;f__Bacteroidaceae;g__Bacteroides;s__Bacteroides_ovatus|0.9985057411510588|lev_7	97	Bacteroides	148	146	98.6486	Bacteroides_ovatus	36	24.3243
sFL16S_ASV305|d__Bacteria;p__Firmicutes;c__Clostridia;o__Lachnospirales;f__Lachnospiraceae;g__Lachnoclostridium;s__metagenome|0.9955236649530133|lev_7	97	Lachnoclostridium	24	0	0	metagenome	0	0
sFL16S_ASV306|d__Bacteria;p__Firmicutes;c__Clostridia;o__Lachnospirales;f__Lachnospiraceae;g__[Ruminococcus]_gnavus_group;s__[Ruminococcus]_gnavus|0.8784918267842811|lev_7	97	[Ruminococcus]_gnavus_group	55	0	0	[Ruminococcus]_gnavus	53	96.3636
sFL16S_ASV307|d__Bacteria;p__Firmicutes;c__Clostridia;o__Peptostreptococcales-Tissierellales;f__Peptostreptococcaceae;g__Romboutsia|0.9993810897819406|lev_6	97	Romboutsia	9	6	66.6667	NA	0	0
sFL16S_ASV308|d__Bacteria;p__Firmicutes;c__Clostridia;o__Lachnospirales;f__Lachnospiraceae;g__Agathobacter;s__[Eubacterium]_rectale|0.9802881626488669|lev_7	97	Agathobacter	68	0	0	[Eubacterium]_rectale	0	0
sFL16S_ASV309|d__Bacteria;p__Firmicutes;c__Clostridia;o__Lachnospirales;f__Lachnospiraceae;g__Tyzzerella;s__unidentified|0.9999977745667685|lev_7	97	Tyzzerella	0	0	0	unidentified	0	0
sFL16S_ASV310|d__Bacteria;p__Firmicutes;c__Clostridia;o__Lachnospirales;f__Lachnospiraceae;g__Blautia|0.999999767857244|lev_6	97	Blautia	77	44	57.1429	NA	0	0
sFL16S_ASV311|d__Bacteria;p__Firmicutes;c__Negativicutes;o__Veillonellales-Selenomonadales;f__Selenomonadaceae;g__Mitsuokella;s__uncultured_bacterium|0.7138910503277566|lev_7	97	Mitsuokella	3	3	100	uncultured_bacterium	0	0
sFL16S_ASV312|d__Bacteria;p__Firmicutes;c__Clostridia;o__Lachnospirales;f__Lachnospiraceae;g__Blautia|0.9999987543662786|lev_6	97	Blautia	73	41	56.1644	NA	0	0
sFL16S_ASV313|d__Bacteria;p__Firmicutes;c__Clostridia;o__Lachnospirales;f__Lachnospiraceae;g__uncultured;s__human_gut|0.9926513909581839|lev_7	97	uncultured	3	0	0	human_gut	0	0
sFL16S_ASV314|d__Bacteria;p__Firmicutes;c__Clostridia;o__Oscillospirales;f__Ruminococcaceae;g__UBA1819|0.9999998790422466|lev_6	97	UBA1819	24	0	0	NA	0	0
sFL16S_ASV315|d__Bacteria;p__Bacteroidota;c__Bacteroidia;o__Bacteroidales;f__Tannerellaceae;g__Parabacteroides;s__Parabacteroides_distasonis|0.9641472824369303|lev_7	97	Parabacteroides	96	93	96.875	Parabacteroides_distasonis	79	82.2917
sFL16S_ASV316|d__Bacteria;p__Firmicutes;c__Clostridia;o__Monoglobales;f__Monoglobaceae;g__Monoglobus;s__uncultured_Clostridium|0.8817087236919134|lev_7	97	Monoglobus	3	0	0	uncultured_Clostridium	0	0
sFL16S_ASV317|d__Bacteria;p__Firmicutes;c__Bacilli;o__Erysipelotrichales;f__Erysipelotrichaceae;g__Holdemanella;s__Holdemanella_biformis|0.8408778117298373|lev_7	97	Holdemanella	16	8	50	Holdemanella_biformis	8	50
sFL16S_ASV318|d__Bacteria;p__Firmicutes;c__Clostridia;o__Lachnospirales;f__Lachnospiraceae;g__Lachnoclostridium;s__metagenome|0.9965397010734729|lev_7	97	Lachnoclostridium	24	0	0	metagenome	0	0
sFL16S_ASV319|d__Bacteria;p__Firmicutes;c__Clostridia;o__Lachnospirales;f__Lachnospiraceae;g__Coprococcus;s__Coprococcus_comes|0.8981192317813474|lev_7	97	Coprococcus	26	26	100	Coprococcus_comes	26	100
sFL16S_ASV320|d__Bacteria;p__Firmicutes;c__Clostridia;o__Lachnospirales;f__Lachnospiraceae;g__Tyzzerella;s__Anaerotignum_lactatifermentans|0.9992728548164139|lev_7	97	Tyzzerella	4	0	0	Anaerotignum_lactatifermentans	2	50
sFL16S_ASV321|d__Bacteria;p__Firmicutes;c__Clostridia;o__Lachnospirales;f__Lachnospiraceae;g__[Ruminococcus]_torques_group;s__Ruminococcus_torques|0.9884371653956364|lev_7	97	[Ruminococcus]_torques_group	16	0	0	Ruminococcus_torques	0	0
sFL16S_ASV322|d__Bacteria;p__Firmicutes;c__Negativicutes;o__Veillonellales-Selenomonadales;f__Selenomonadaceae;g__Mitsuokella;s__uncultured_bacterium|0.7836948411188055|lev_7	97	Mitsuokella	3	3	100	uncultured_bacterium	0	0
sFL16S_ASV323|d__Bacteria;p__Firmicutes;c__Clostridia;o__Lachnospirales;f__Lachnospiraceae;g__Dorea;s__Dorea_formicigenerans|0.9363604870354464|lev_7	97	Dorea	32	32	100	Dorea_formicigenerans	28	87.5
sFL16S_ASV324|d__Bacteria;p__Firmicutes;c__Clostridia;o__Lachnospirales;f__Lachnospiraceae;g__Lachnoclostridium|0.8225671262509179|lev_6	97	Lachnoclostridium	0	0	0	NA	0	0
sFL16S_ASV325|d__Bacteria;p__Firmicutes;c__Clostridia;o__Lachnospirales;f__Lachnospiraceae;g__Lachnoclostridium;s__metagenome|0.9969048724901302|lev_7	97	Lachnoclostridium	24	0	0	metagenome	0	0
sFL16S_ASV326|d__Bacteria;p__Firmicutes;c__Clostridia;o__Lachnospirales;f__Lachnospiraceae;g__[Ruminococcus]_gnavus_group;s__[Ruminococcus]_gnavus|0.885701966365198|lev_7	97	[Ruminococcus]_gnavus_group	55	0	0	[Ruminococcus]_gnavus	53	96.3636
sFL16S_ASV327|d__Bacteria;p__Firmicutes;c__Clostridia;o__Oscillospirales;f__Ruminococcaceae;g__Faecalibacterium|0.9999999327503966|lev_6	97	Faecalibacterium	87	85	97.7011	NA	0	0
sFL16S_ASV328|d__Bacteria;p__Firmicutes;c__Clostridia;o__Lachnospirales;f__Lachnospiraceae;g__Anaerostipes;s__Anaerostipes_hadrus|0.9846129134136986|lev_7	97	Anaerostipes	31	21	67.7419	Anaerostipes_hadrus	21	67.7419
sFL16S_ASV329|d__Bacteria;p__Firmicutes;c__Clostridia;o__Oscillospirales;f__Oscillospiraceae;g__Colidextribacter;s__Clostridiales_bacterium|0.8190839958758455|lev_7	97	Colidextribacter	8	0	0	Clostridiales_bacterium	0	0
sFL16S_ASV330|d__Bacteria;p__Firmicutes;c__Clostridia;o__Lachnospirales;f__Lachnospiraceae;g__uncultured;s__uncultured_organism|0.9479253461357048|lev_7	97	uncultured	0	0	0	uncultured_organism	0	0
sFL16S_ASV331|d__Bacteria;p__Firmicutes;c__Negativicutes;o__Veillonellales-Selenomonadales;f__Selenomonadaceae;g__Mitsuokella;s__uncultured_bacterium|0.7033584194964533|lev_7	97	Mitsuokella	3	3	100	uncultured_bacterium	0	0
sFL16S_ASV332|d__Bacteria;p__Bacteroidota;c__Bacteroidia;o__Bacteroidales;f__Bacteroidaceae;g__Bacteroides;s__Bacteroides_plebeius|0.9999640983528368|lev_7	97	Bacteroides	20	20	100	Bacteroides_plebeius	20	100
sFL16S_ASV333|d__Bacteria;p__Firmicutes;c__Clostridia;o__Lachnospirales;f__Lachnospiraceae;g__uncultured;s__Faecalimonas_umbilicata|0.9976067946874143|lev_7	97	uncultured	13	0	0	Faecalimonas_umbilicata	2	15.3846
sFL16S_ASV334|d__Bacteria;p__Firmicutes;c__Clostridia;o__Lachnospirales;f__Lachnospiraceae;g__Lachnospira;s__gut_metagenome|0.8889599938585814|lev_7	97	Lachnospira	3	2	66.6667	gut_metagenome	0	0
sFL16S_ASV335|d__Bacteria;p__Firmicutes;c__Clostridia;o__Lachnospirales;f__Lachnospiraceae;g__Roseburia;s__Roseburia_intestinalis|0.9966527113294289|lev_7	97	Roseburia	18	16	88.8889	Roseburia_intestinalis	9	50
sFL16S_ASV336|d__Bacteria;p__Firmicutes;c__Negativicutes;o__Veillonellales-Selenomonadales;f__Veillonellaceae;g__Veillonella;s__Veillonella_dispar|0.7780321745043005|lev_7	97	Veillonella	59	54	91.5254	Veillonella_dispar	8	13.5593
sFL16S_ASV337|d__Bacteria;p__Firmicutes;c__Bacilli;o__Erysipelotrichales;f__Erysipelotrichaceae;g__Holdemanella;s__Holdemanella_biformis|0.7815899415795791|lev_7	97	Holdemanella	16	8	50	Holdemanella_biformis	8	50
sFL16S_ASV338|d__Bacteria;p__Firmicutes;c__Clostridia;o__Lachnospirales;f__Lachnospiraceae;g__[Eubacterium]_ventriosum_group;s__uncultured_Lachnospiraceae|0.9978150203418199|lev_7	97	[Eubacterium]_ventriosum_group	14	0	0	uncultured_Lachnospiraceae	0	0
sFL16S_ASV339|d__Bacteria;p__Bacteroidota;c__Bacteroidia;o__Bacteroidales;f__Bacteroidaceae;g__Bacteroides;s__Bacteroides_thetaiotaomicron|0.9993528513626188|lev_7	97	Bacteroides	170	167	98.2353	Bacteroides_thetaiotaomicron	35	20.5882
sFL16S_ASV340|d__Bacteria;p__Firmicutes;c__Clostridia;o__Lachnospirales;f__Lachnospiraceae;g__Lachnospiraceae_NK4A136_group|0.9997129786392852|lev_6	97	Lachnospiraceae_NK4A136_group	1	0	0	NA	0	0
sFL16S_ASV341|d__Bacteria;p__Firmicutes;c__Clostridia;o__Lachnospirales;f__Lachnospiraceae;g__Roseburia;s__Roseburia_faecis|0.7737780129963869|lev_7	97	Roseburia	21	19	90.4762	Roseburia_faecis	4	19.0476
sFL16S_ASV342|d__Bacteria;p__Firmicutes;c__Negativicutes;o__Veillonellales-Selenomonadales;f__Selenomonadaceae;g__Mitsuokella;s__uncultured_bacterium|0.8566795543092578|lev_7	97	Mitsuokella	3	3	100	uncultured_bacterium	0	0
sFL16S_ASV343|d__Bacteria;p__Bacteroidota;c__Bacteroidia;o__Bacteroidales;f__Tannerellaceae;g__Parabacteroides;s__Parabacteroides_distasonis|0.9880739306632379|lev_7	97	Parabacteroides	96	93	96.875	Parabacteroides_distasonis	79	82.2917
sFL16S_ASV344|d__Bacteria;p__Bacteroidota;c__Bacteroidia;o__Bacteroidales;f__Bacteroidaceae;g__Bacteroides;s__Bacteroides_stercoris|0.9998957412907491|lev_7	97	Bacteroides	47	47	100	Bacteroides_stercoris	47	100
sFL16S_ASV345|d__Bacteria;p__Firmicutes;c__Clostridia;o__Lachnospirales;f__Lachnospiraceae;g__Blautia|0.9999996222364902|lev_6	97	Blautia	75	42	56	NA	0	0
sFL16S_ASV346|d__Bacteria;p__Firmicutes;c__Clostridia;o__Lachnospirales;f__Lachnospiraceae;g__uncultured;s__uncultured_organism|0.9544570674332056|lev_7	97	uncultured	0	0	0	uncultured_organism	0	0
sFL16S_ASV347|d__Bacteria;p__Firmicutes;c__Clostridia;o__Lachnospirales;f__Lachnospiraceae;g__Roseburia;s__Roseburia_hominis|0.9999605393248971|lev_7	97	Roseburia	18	16	88.8889	Roseburia_hominis	3	16.6667
sFL16S_ASV348|d__Bacteria;p__Firmicutes;c__Clostridia;o__Oscillospirales;f__Ruminococcaceae;g__Ruminococcus;s__uncultured_organism|0.7425397602005789|lev_7	97	Ruminococcus	28	27	96.4286	uncultured_organism	0	0
sFL16S_ASV349|d__Bacteria;p__Proteobacteria;c__Gammaproteobacteria;o__Burkholderiales;f__Sutterellaceae;g__Parasutterella|0.9999999999987677|lev_6	97	Parasutterella	23	16	69.5652	NA	0	0
sFL16S_ASV350|d__Bacteria;p__Firmicutes;c__Clostridia;o__Peptostreptococcales-Tissierellales;f__Peptostreptococcaceae;g__Romboutsia|0.9987924873993264|lev_6	97	Romboutsia	10	8	80	NA	0	0
sFL16S_ASV351|d__Bacteria;p__Firmicutes;c__Clostridia;o__Oscillospirales;f__Ruminococcaceae;g__Faecalibacterium|0.9999998949192512|lev_6	97	Faecalibacterium	87	85	97.7011	NA	0	0
sFL16S_ASV352|d__Bacteria;p__Bacteroidota;c__Bacteroidia;o__Bacteroidales;f__Bacteroidaceae;g__Bacteroides;s__Bacteroides_ovatus|0.9966982741915621|lev_7	97	Bacteroides	142	140	98.5915	Bacteroides_ovatus	36	25.3521
sFL16S_ASV353|d__Bacteria;p__Firmicutes;c__Clostridia;o__Lachnospirales;f__Lachnospiraceae;g__[Ruminococcus]_gnavus_group|0.9999763578638029|lev_6	97	[Ruminococcus]_gnavus_group	55	0	0	NA	0	0
sFL16S_ASV354|d__Bacteria;p__Firmicutes;c__Clostridia;o__Lachnospirales;f__Lachnospiraceae;g__Lachnospira;s__gut_metagenome|0.7894493780045028|lev_7	97	Lachnospira	0	0	0	gut_metagenome	0	0
sFL16S_ASV355|d__Bacteria;p__Firmicutes;c__Clostridia;o__Oscillospirales;f__Ruminococcaceae;g__Subdoligranulum;s__gut_metagenome|0.9752333791050773|lev_7	97	Subdoligranulum	2	1	50	gut_metagenome	0	0
sFL16S_ASV356|d__Bacteria;p__Firmicutes;c__Clostridia;o__Lachnospirales;f__Lachnospiraceae;g__Anaerostipes;s__Anaerostipes_hadrus|0.9800401429118549|lev_7	97	Anaerostipes	31	21	67.7419	Anaerostipes_hadrus	21	67.7419
sFL16S_ASV357|d__Bacteria;p__Firmicutes;c__Bacilli;o__Erysipelotrichales;f__Erysipelatoclostridiaceae;g__Erysipelotrichaceae_UCG-003;s__Clostridium_sporogenes|0.7646958957288128|lev_7	97	Erysipelotrichaceae_UCG-003	44	0	0	Clostridium_sporogenes	0	0
sFL16S_ASV358|d__Bacteria;p__Firmicutes;c__Clostridia;o__Lachnospirales;f__Lachnospiraceae;g__Lachnospira|0.9999942928069121|lev_6	97	Lachnospira	3	2	66.6667	NA	0	0
sFL16S_ASV359|d__Bacteria;p__Firmicutes;c__Negativicutes;o__Veillonellales-Selenomonadales;f__Veillonellaceae;g__Allisonella;s__uncultured_bacterium|0.8646421265711589|lev_7	97	Allisonella	1	1	100	uncultured_bacterium	0	0
sFL16S_ASV360|d__Bacteria;p__Firmicutes;c__Clostridia;o__Lachnospirales;f__Lachnospiraceae;g__Blautia|0.9999991809198444|lev_6	97	Blautia	74	42	56.7568	NA	0	0
sFL16S_ASV361|d__Bacteria;p__Proteobacteria;c__Gammaproteobacteria;o__Enterobacterales;f__Enterobacteriaceae;g__Escherichia-Shigella|0.9997953110882782|lev_6	97	Escherichia-Shigella	250	0	0	NA	0	0
sFL16S_ASV362|d__Bacteria;p__Firmicutes;c__Clostridia;o__Lachnospirales;f__Lachnospiraceae;g__Blautia;s__metagenome|0.9240239659024743|lev_7	97	Blautia	66	41	62.1212	metagenome	0	0
sFL16S_ASV363|d__Bacteria;p__Firmicutes;c__Clostridia;o__Lachnospirales;f__Lachnospiraceae;g__Blautia;s__human_gut|0.8007600267934009|lev_7	97	Blautia	75	42	56	human_gut	0	0
sFL16S_ASV364|d__Bacteria;p__Firmicutes;c__Negativicutes;o__Veillonellales-Selenomonadales;f__Selenomonadaceae;g__Mitsuokella;s__uncultured_bacterium|0.7698978905430348|lev_7	97	Mitsuokella	3	3	100	uncultured_bacterium	0	0
sFL16S_ASV365|d__Bacteria;p__Firmicutes;c__Clostridia;o__Lachnospirales;f__Lachnospiraceae;g__CAG-56;s__uncultured_Ruminococcus|0.9851095650899483|lev_7	97	CAG-56	5	0	0	uncultured_Ruminococcus	0	0
sFL16S_ASV366|d__Bacteria;p__Firmicutes;c__Clostridia;o__Lachnospirales;f__Lachnospiraceae;g__Blautia;s__Blautia_sp.|0.9853129415312911|lev_7	97	Blautia	10	4	40	Blautia_sp.	0	0
sFL16S_ASV367|d__Bacteria;p__Firmicutes;c__Clostridia;o__Oscillospirales;f__Oscillospiraceae;g__Intestinimonas;s__Intestinimonas_butyriciproducens|0.9999982774136584|lev_7	97	Intestinimonas	7	0	0	Intestinimonas_butyriciproducens	0	0
sFL16S_ASV368|d__Bacteria;p__Firmicutes;c__Clostridia;o__Lachnospirales;f__Lachnospiraceae;g__Lachnospiraceae_NK4A136_group|0.9994002582233638|lev_6	97	Lachnospiraceae_NK4A136_group	1	0	0	NA	0	0
sFL16S_ASV369|d__Bacteria;p__Firmicutes;c__Bacilli;o__Erysipelotrichales;f__Erysipelotrichaceae;g__Holdemanella;s__Holdemanella_biformis|0.8426777046367276|lev_7	97	Holdemanella	16	8	50	Holdemanella_biformis	8	50
sFL16S_ASV370|d__Bacteria;p__Bacteroidota;c__Bacteroidia;o__Bacteroidales;f__Marinifilaceae;g__Odoribacter;s__Odoribacter_splanchnicus|0.9995630572399484|lev_7	97	Odoribacter	23	23	100	Odoribacter_splanchnicus	23	100
sFL16S_ASV371|d__Bacteria;p__Desulfobacterota;c__Desulfovibrionia;o__Desulfovibrionales;f__Desulfovibrionaceae;g__Bilophila;s__Bilophila_wadsworthia|0.7310952885451388|lev_7	97	Bilophila	4	4	100	Bilophila_wadsworthia	3	75
sFL16S_ASV372|d__Bacteria;p__Bacteroidota;c__Bacteroidia;o__Bacteroidales;f__Bacteroidaceae;g__Bacteroides;s__Bacteroides_vulgatus|0.9998033698799694|lev_7	97	Bacteroides	99	94	94.9495	Bacteroides_vulgatus	85	85.8586
sFL16S_ASV373|d__Bacteria;p__Firmicutes;c__Clostridia;o__Lachnospirales;f__Lachnospiraceae;g__[Ruminococcus]_torques_group;s__Ruminococcus_torques|0.989392476064298|lev_7	97	[Ruminococcus]_torques_group	16	0	0	Ruminococcus_torques	0	0
sFL16S_ASV374|d__Bacteria;p__Firmicutes;c__Clostridia;o__Lachnospirales;f__Lachnospiraceae;g__Blautia|0.9999993032944167|lev_6	97	Blautia	75	42	56	NA	0	0
sFL16S_ASV375|d__Bacteria;p__Firmicutes;c__Clostridia;o__Lachnospirales;f__Lachnospiraceae;g__Blautia;s__metagenome|0.7477015717397052|lev_7	97	Blautia	73	41	56.1644	metagenome	0	0
sFL16S_ASV376|d__Bacteria;p__Bacteroidota;c__Bacteroidia;o__Bacteroidales;f__Bacteroidaceae;g__Bacteroides;s__Bacteroides_caccae|0.9999188309114686|lev_7	97	Bacteroides	49	48	97.9592	Bacteroides_caccae	47	95.9184
sFL16S_ASV377|d__Bacteria;p__Firmicutes;c__Clostridia;o__Lachnospirales;f__Lachnospiraceae;g__Blautia;s__Blautia_obeum|0.7187435618546136|lev_7	97	Blautia	44	40	90.9091	Blautia_obeum	34	77.2727
sFL16S_ASV378|d__Bacteria;p__Firmicutes;c__Clostridia;o__Lachnospirales;f__Lachnospiraceae;g__Lachnoclostridium|0.9997616953683757|lev_6	97	Lachnoclostridium	5	0	0	NA	0	0
sFL16S_ASV379|d__Bacteria;p__Firmicutes;c__Clostridia;o__Lachnospirales;f__Lachnospiraceae;g__Blautia|0.9994300260369462|lev_6	97	Blautia	2	2	100	NA	0	0
sFL16S_ASV380|d__Bacteria;p__Firmicutes;c__Clostridia;o__Lachnospirales;f__Lachnospiraceae;g__Coprococcus|0.9999954346634284|lev_6	97	Coprococcus	20	19	95	NA	0	0
sFL16S_ASV381|d__Bacteria;p__Firmicutes;c__Clostridia;o__Lachnospirales;f__Lachnospiraceae;g__Tyzzerella;s__Tyzzerella_sp.|0.9863848158237589|lev_7	97	Tyzzerella	5	3	60	Tyzzerella_sp.	0	0
sFL16S_ASV382|d__Bacteria;p__Bacteroidota;c__Bacteroidia;o__Bacteroidales;f__Bacteroidaceae;g__Bacteroides;s__Bacteroides_thetaiotaomicron|0.9990313189965638|lev_7	97	Bacteroides	197	192	97.4619	Bacteroides_thetaiotaomicron	35	17.7665
sFL16S_ASV383|d__Bacteria;p__Bacteroidota;c__Bacteroidia;o__Bacteroidales;f__Bacteroidaceae;g__Bacteroides;s__Bacteroides_thetaiotaomicron|0.9993554285766969|lev_7	97	Bacteroides	170	167	98.2353	Bacteroides_thetaiotaomicron	35	20.5882
sFL16S_ASV384|d__Bacteria;p__Firmicutes;c__Negativicutes;o__Veillonellales-Selenomonadales;f__Selenomonadaceae;g__Mitsuokella|0.9999923891433293|lev_6	97	Mitsuokella	3	3	100	NA	0	0
sFL16S_ASV385|d__Bacteria;p__Firmicutes;c__Clostridia;o__Oscillospirales;f__Ruminococcaceae;g__Faecalibacterium|0.9999999955446178|lev_6	97	Faecalibacterium	87	85	97.7011	NA	0	0
sFL16S_ASV386|d__Bacteria;p__Bacteroidota;c__Bacteroidia;o__Bacteroidales;f__Tannerellaceae;g__Parabacteroides|0.9999999999391985|lev_6	97	Parabacteroides	95	92	96.8421	NA	0	0
sFL16S_ASV387|d__Bacteria;p__Bacteroidota;c__Bacteroidia;o__Bacteroidales;f__Bacteroidaceae;g__Bacteroides;s__Bacteroides_ovatus|0.9948070519066303|lev_7	97	Bacteroides	142	140	98.5915	Bacteroides_ovatus	36	25.3521
sFL16S_ASV388|d__Bacteria;p__Firmicutes;c__Clostridia;o__Lachnospirales;f__Lachnospiraceae;g__Lachnospiraceae_UCG-004|0.9999951777885713|lev_6	97	Lachnospiraceae_UCG-004	14	0	0	NA	0	0
sFL16S_ASV389|d__Bacteria;p__Bacteroidota;c__Bacteroidia;o__Bacteroidales;f__Prevotellaceae;g__Paraprevotella|0.9999999939181152|lev_6	97	Paraprevotella	0	0	0	NA	0	0
sFL16S_ASV390|d__Bacteria;p__Firmicutes;c__Clostridia;o__Oscillospirales;f__Ruminococcaceae;g__Faecalibacterium|0.9999999669410271|lev_6	97	Faecalibacterium	87	85	97.7011	NA	0	0
sFL16S_ASV391|d__Bacteria;p__Firmicutes;c__Clostridia;o__Lachnospirales;f__Lachnospiraceae;g__Roseburia|0.9996839785314487|lev_6	97	Roseburia	21	19	90.4762	NA	0	0
sFL16S_ASV392|d__Bacteria;p__Firmicutes;c__Clostridia;o__Lachnospirales;f__Lachnospiraceae;g__Anaerostipes;s__Anaerostipes_hadrus|0.974788020837374|lev_7	97	Anaerostipes	31	21	67.7419	Anaerostipes_hadrus	21	67.7419
sFL16S_ASV393|d__Bacteria;p__Firmicutes;c__Clostridia;o__Lachnospirales;f__Lachnospiraceae;g__uncultured;s__uncultured_organism|0.9425998408681272|lev_7	97	uncultured	0	0	0	uncultured_organism	0	0
sFL16S_ASV394|d__Bacteria;p__Bacteroidota;c__Bacteroidia;o__Bacteroidales;f__Bacteroidaceae;g__Bacteroides;s__Bacteroides_finegoldii|0.9997824634121207|lev_7	97	Bacteroides	159	156	98.1132	Bacteroides_finegoldii	13	8.1761
sFL16S_ASV395|d__Bacteria;p__Firmicutes;c__Clostridia;o__Lachnospirales;f__Lachnospiraceae;g__[Ruminococcus]_gnavus_group|0.9999709700056977|lev_6	97	[Ruminococcus]_gnavus_group	56	0	0	NA	0	0
sFL16S_ASV396|d__Bacteria;p__Firmicutes;c__Clostridia;o__Lachnospirales;f__Lachnospiraceae;g__[Ruminococcus]_gnavus_group|0.999987778326642|lev_6	97	[Ruminococcus]_gnavus_group	55	0	0	NA	0	0
sFL16S_ASV397|d__Bacteria;p__Firmicutes;c__Clostridia;o__Lachnospirales;f__Lachnospiraceae;g__Blautia;s__metagenome|0.8174223504106534|lev_7	97	Blautia	48	44	91.6667	metagenome	0	0
sFL16S_ASV398|d__Bacteria;p__Fusobacteriota;c__Fusobacteriia;o__Fusobacteriales;f__Fusobacteriaceae;g__Fusobacterium;s__Fusobacterium_ulcerans|0.7969013784864726|lev_7	97	Fusobacterium	15	0	0	Fusobacterium_ulcerans	0	0
sFL16S_ASV399|d__Bacteria;p__Firmicutes;c__Clostridia;o__Oscillospirales;f__Butyricicoccaceae;g__Butyricicoccus;s__uncultured_bacterium|0.8214815108345237|lev_7	97	Butyricicoccus	21	15	71.4286	uncultured_bacterium	0	0
sFL16S_ASV400|d__Bacteria;p__Firmicutes;c__Clostridia;o__Lachnospirales;f__Lachnospiraceae;g__Lachnoclostridium;s__uncultured_organism|0.7238822283082519|lev_7	97	Lachnoclostridium	5	0	0	uncultured_organism	0	0
sFL16S_ASV401|d__Bacteria;p__Firmicutes;c__Clostridia;o__Oscillospirales;f__Ruminococcaceae;g__Ruminococcus|0.9961548347990957|lev_6	97	Ruminococcus	28	27	96.4286	NA	0	0
sFL16S_ASV402|d__Bacteria;p__Firmicutes;c__Clostridia;o__Lachnospirales;f__Lachnospiraceae;g__Eisenbergiella|0.9999991286720746|lev_6	97	Eisenbergiella	15	8	53.3333	NA	0	0
sFL16S_ASV403|d__Bacteria;p__Firmicutes;c__Clostridia;o__Lachnospirales;f__Lachnospiraceae;g__Anaerostipes;s__Anaerostipes_hadrus|0.9804752600470789|lev_7	97	Anaerostipes	31	21	67.7419	Anaerostipes_hadrus	21	67.7419
sFL16S_ASV404|d__Bacteria;p__Bacteroidota;c__Bacteroidia;o__Bacteroidales;f__Marinifilaceae;g__Butyricimonas|0.9999999998385647|lev_6	97	Butyricimonas	7	4	57.1429	NA	0	0
sFL16S_ASV405|d__Bacteria;p__Desulfobacterota;c__Desulfovibrionia;o__Desulfovibrionales;f__Desulfovibrionaceae;g__Bilophila;s__Bilophila_wadsworthia|0.8219296582482388|lev_7	97	Bilophila	4	4	100	Bilophila_wadsworthia	3	75
sFL16S_ASV406|d__Bacteria;p__Firmicutes;c__Clostridia;o__Lachnospirales;f__Lachnospiraceae;g__Coprococcus;s__Coprococcus_comes|0.946524002827933|lev_7	97	Coprococcus	26	26	100	Coprococcus_comes	26	100
sFL16S_ASV407|d__Bacteria;p__Proteobacteria;c__Gammaproteobacteria;o__Burkholderiales;f__Sutterellaceae;g__Sutterella;s__Sutterella_wadsworthensis|0.9947348930258197|lev_7	97	Sutterella	24	24	100	Sutterella_wadsworthensis	22	91.6667
sFL16S_ASV408|d__Bacteria;p__Firmicutes;c__Clostridia;o__Lachnospirales;f__Lachnospiraceae;g__Lachnospira|0.9999726815245411|lev_6	97	Lachnospira	3	2	66.6667	NA	0	0
sFL16S_ASV409|d__Bacteria;p__Firmicutes;c__Clostridia;o__Oscillospirales;f__Ruminococcaceae;g__Incertae_Sedis;s__uncultured_organism|0.9935951439079378|lev_7	97	Incertae_Sedis	0	0	0	uncultured_organism	0	0
sFL16S_ASV410|d__Bacteria;p__Firmicutes;c__Clostridia;o__Lachnospirales;f__Lachnospiraceae;g__Tyzzerella;s__unidentified|0.9999989095450393|lev_7	97	Tyzzerella	0	0	0	unidentified	0	0
sFL16S_ASV411|d__Bacteria;p__Firmicutes;c__Clostridia;o__Lachnospirales;f__Lachnospiraceae;g__uncultured|0.8177286798536982|lev_6	97	uncultured	6	0	0	NA	0	0
sFL16S_ASV412|d__Bacteria;p__Firmicutes;c__Clostridia;o__Peptostreptococcales-Tissierellales;f__Peptostreptococcaceae;g__Romboutsia|0.9990848369585889|lev_6	97	Romboutsia	9	6	66.6667	NA	0	0
sFL16S_ASV413|d__Bacteria;p__Fusobacteriota;c__Fusobacteriia;o__Fusobacteriales;f__Fusobacteriaceae;g__Fusobacterium;s__Fusobacterium_varium|0.9377890268140315|lev_7	97	Fusobacterium	15	0	0	Fusobacterium_varium	0	0
sFL16S_ASV414|d__Bacteria;p__Firmicutes;c__Clostridia;o__Oscillospirales;f__Butyricicoccaceae;g__Butyricicoccus;s__uncultured_bacterium|0.707517046941884|lev_7	97	Butyricicoccus	21	15	71.4286	uncultured_bacterium	0	0
sFL16S_ASV415|d__Bacteria;p__Firmicutes;c__Bacilli;o__Erysipelotrichales;f__Erysipelotrichaceae;g__Faecalitalea;s__Absiella_argi|0.9999999677831403|lev_7	97	Faecalitalea	4	0	0	Absiella_argi	1	25
sFL16S_ASV416|d__Bacteria;p__Firmicutes;c__Bacilli;o__Lactobacillales;f__Streptococcaceae;g__Streptococcus;s__Streptococcus_salivarius|0.8130832781363265|lev_7	97	Streptococcus	194	189	97.4227	Streptococcus_salivarius	106	54.6392
sFL16S_ASV417|d__Bacteria;p__Firmicutes;c__Clostridia;o__Lachnospirales;f__Lachnospiraceae;g__Eisenbergiella|0.9999987935244621|lev_6	97	Eisenbergiella	15	8	53.3333	NA	0	0
sFL16S_ASV418|d__Bacteria;p__Proteobacteria;c__Gammaproteobacteria;o__Burkholderiales;f__Sutterellaceae;g__Sutterella;s__gut_metagenome|0.785309756140246|lev_7	97	Sutterella	2	1	50	gut_metagenome	0	0
sFL16S_ASV419|d__Bacteria;p__Desulfobacterota;c__Desulfovibrionia;o__Desulfovibrionales;f__Desulfovibrionaceae;g__Bilophila;s__Bilophila_wadsworthia|0.7355657211549076|lev_7	97	Bilophila	4	4	100	Bilophila_wadsworthia	3	75
sFL16S_ASV420|d__Bacteria;p__Firmicutes;c__Clostridia;o__Lachnospirales;f__Lachnospiraceae;g__Fusicatenibacter;s__uncultured_organism|0.8194297704065924|lev_7	97	Fusicatenibacter	42	20	47.619	uncultured_organism	0	0
sFL16S_ASV421|d__Bacteria;p__Firmicutes;c__Clostridia;o__Lachnospirales;f__Lachnospiraceae;g__Agathobacter;s__[Eubacterium]_rectale|0.9677794313595092|lev_7	97	Agathobacter	68	0	0	[Eubacterium]_rectale	0	0
sFL16S_ASV422|d__Bacteria;p__Firmicutes;c__Clostridia;o__Lachnospirales;f__Lachnospiraceae;g__[Ruminococcus]_gnavus_group;s__[Ruminococcus]_gnavus|0.8533527587458843|lev_7	97	[Ruminococcus]_gnavus_group	55	0	0	[Ruminococcus]_gnavus	53	96.3636
sFL16S_ASV423|d__Bacteria;p__Firmicutes;c__Clostridia;o__Lachnospirales;f__Lachnospiraceae;g__uncultured;s__uncultured_organism|0.9418562139573198|lev_7	97	uncultured	0	0	0	uncultured_organism	0	0
sFL16S_ASV424|d__Bacteria;p__Firmicutes;c__Clostridia;o__Oscillospirales;f__Ruminococcaceae;g__Subdoligranulum;s__human_gut|0.9158136308496031|lev_7	97	Subdoligranulum	2	1	50	human_gut	0	0
sFL16S_ASV425|d__Bacteria;p__Firmicutes;c__Clostridia;o__Lachnospirales;f__Lachnospiraceae;g__Lachnoclostridium;s__[Clostridium]_bolteae|0.9991777378197556|lev_7	97	Lachnoclostridium	50	0	0	[Clostridium]_bolteae	7	14
sFL16S_ASV426|d__Bacteria;p__Firmicutes;c__Clostridia;o__Lachnospirales;f__Lachnospiraceae;g__Coprococcus;s__Coprococcus_comes|0.9542509663634007|lev_7	97	Coprococcus	26	26	100	Coprococcus_comes	26	100
sFL16S_ASV427|d__Bacteria;p__Firmicutes;c__Clostridia;o__Lachnospirales;f__Lachnospiraceae;g__Dorea|0.9991995134583124|lev_6	97	Dorea	60	59	98.3333	NA	0	0
sFL16S_ASV428|d__Bacteria;p__Firmicutes;c__Clostridia;o__Oscillospirales;f__Oscillospiraceae;g__Flavonifractor;s__Flavonifractor_plautii|0.9203598119642311|lev_7	97	Flavonifractor	34	22	64.7059	Flavonifractor_plautii	16	47.0588
sFL16S_ASV429|d__Bacteria;p__Bacteroidota;c__Bacteroidia;o__Bacteroidales;f__Rikenellaceae;g__Alistipes;s__Alistipes_shahii|0.9994794971837996|lev_7	97	Alistipes	16	14	87.5	Alistipes_shahii	5	31.25
sFL16S_ASV430|d__Bacteria;p__Firmicutes;c__Clostridia;o__Lachnospirales;f__Lachnospiraceae;g__Lachnospira|0.9999877690103912|lev_6	97	Lachnospira	3	2	66.6667	NA	0	0
sFL16S_ASV431|d__Bacteria;p__Firmicutes;c__Clostridia;o__Oscillospirales;f__Ruminococcaceae;g__Negativibacillus;s__uncultured_bacterium|0.9577258971692345|lev_7	97	Negativibacillus	1	1	100	uncultured_bacterium	0	0
sFL16S_ASV432|d__Bacteria;p__Firmicutes;c__Clostridia;o__Peptostreptococcales-Tissierellales;f__Peptostreptococcaceae;g__Romboutsia|0.999357491497136|lev_6	97	Romboutsia	11	8	72.7273	NA	0	0
sFL16S_ASV433|d__Bacteria;p__Bacteroidota;c__Bacteroidia;o__Bacteroidales;f__Bacteroidaceae;g__Bacteroides;s__Bacteroides_vulgatus|0.9999187580649832|lev_7	97	Bacteroides	99	94	94.9495	Bacteroides_vulgatus	85	85.8586
sFL16S_ASV434|d__Bacteria;p__Firmicutes;c__Clostridia;o__Oscillospirales;f__Ruminococcaceae;g__Faecalibacterium;s__Faecalibacterium_prausnitzii|0.7162322703943922|lev_7	97	Faecalibacterium	88	86	97.7273	Faecalibacterium_prausnitzii	72	81.8182
sFL16S_ASV435|d__Bacteria;p__Firmicutes;c__Clostridia;o__Lachnospirales;f__Lachnospiraceae;g__uncultured;s__uncultured_organism|0.9440427409525395|lev_7	97	uncultured	0	0	0	uncultured_organism	0	0
sFL16S_ASV436|d__Bacteria;p__Firmicutes;c__Clostridia;o__Lachnospirales;f__Lachnospiraceae;g__uncultured;s__uncultured_organism|0.949669022923635|lev_7	97	uncultured	0	0	0	uncultured_organism	0	0
sFL16S_ASV437|d__Bacteria;p__Bacteroidota;c__Bacteroidia;o__Bacteroidales;f__Bacteroidaceae;g__Bacteroides;s__Bacteroides_vulgatus|0.9998843172744064|lev_7	97	Bacteroides	99	94	94.9495	Bacteroides_vulgatus	85	85.8586
sFL16S_ASV438|d__Bacteria;p__Bacteroidota;c__Bacteroidia;o__Bacteroidales;f__Bacteroidaceae;g__Bacteroides;s__Bacteroides_caccae|0.9999616202799758|lev_7	97	Bacteroides	48	47	97.9167	Bacteroides_caccae	47	97.9167
sFL16S_ASV439|d__Bacteria;p__Bacteroidota;c__Bacteroidia;o__Bacteroidales;f__Tannerellaceae;g__Parabacteroides;s__Parabacteroides_goldsteinii|0.9998913358023447|lev_7	97	Parabacteroides	22	22	100	Parabacteroides_goldsteinii	18	81.8182
sFL16S_ASV440|d__Bacteria;p__Firmicutes;c__Clostridia;o__Lachnospirales;f__Lachnospiraceae;g__Lachnoclostridium|0.9995960295005271|lev_6	97	Lachnoclostridium	5	0	0	NA	0	0
sFL16S_ASV441|d__Bacteria;p__Firmicutes;c__Clostridia;o__Lachnospirales;f__Lachnospiraceae;g__Anaerostipes;s__Anaerostipes_hadrus|0.9857875390092373|lev_7	97	Anaerostipes	31	21	67.7419	Anaerostipes_hadrus	21	67.7419
sFL16S_ASV442|d__Bacteria;p__Firmicutes;c__Clostridia;o__Lachnospirales;f__Lachnospiraceae;g__uncultured;s__Faecalimonas_umbilicata|0.9962578526235902|lev_7	97	uncultured	13	0	0	Faecalimonas_umbilicata	2	15.3846
sFL16S_ASV443|d__Bacteria;p__Firmicutes;c__Clostridia;o__Lachnospirales;f__Lachnospiraceae;g__Lachnoclostridium;s__uncultured_organism|0.8598353997874968|lev_7	97	Lachnoclostridium	5	0	0	uncultured_organism	0	0
sFL16S_ASV444|d__Bacteria;p__Firmicutes;c__Negativicutes;o__Veillonellales-Selenomonadales;f__Veillonellaceae;g__Allisonella;s__uncultured_bacterium|0.8206635969375516|lev_7	97	Allisonella	1	1	100	uncultured_bacterium	0	0
sFL16S_ASV445|d__Bacteria;p__Bacteroidota;c__Bacteroidia;o__Bacteroidales;f__Barnesiellaceae;g__Barnesiella;s__uncultured_organism|0.8227272773388395|lev_7	97	Barnesiella	2	1	50	uncultured_organism	0	0
sFL16S_ASV446|d__Bacteria;p__Firmicutes;c__Clostridia;o__Lachnospirales;f__Lachnospiraceae;g__Lachnospira;s__human_gut|0.8839896478971933|lev_7	97	Lachnospira	5	2	40	human_gut	0	0
sFL16S_ASV447|d__Bacteria;p__Firmicutes;c__Clostridia;o__Lachnospirales;f__Lachnospiraceae;g__Lachnospira;s__gut_metagenome|0.9252530657531667|lev_7	97	Lachnospira	3	2	66.6667	gut_metagenome	0	0
sFL16S_ASV448|d__Bacteria;p__Firmicutes;c__Clostridia;o__Lachnospirales;f__Lachnospiraceae;g__Lachnoclostridium;s__metagenome|0.993466040893237|lev_7	97	Lachnoclostridium	24	0	0	metagenome	0	0
sFL16S_ASV449|d__Bacteria;p__Firmicutes;c__Clostridia;o__Lachnospirales;f__Lachnospiraceae;g__[Ruminococcus]_gnavus_group|0.9999786676974051|lev_6	97	[Ruminococcus]_gnavus_group	55	0	0	NA	0	0
sFL16S_ASV450|d__Bacteria;p__Firmicutes;c__Clostridia;o__Lachnospirales;f__Lachnospiraceae;g__uncultured|0.7640717100044806|lev_6	97	uncultured	6	0	0	NA	0	0
sFL16S_ASV451|d__Bacteria;p__Firmicutes;c__Clostridia;o__Lachnospirales;f__Lachnospiraceae;g__Roseburia|0.9994863251138854|lev_6	97	Roseburia	21	19	90.4762	NA	0	0
sFL16S_ASV452|d__Bacteria;p__Firmicutes;c__Clostridia;o__Oscillospirales;f__Ruminococcaceae;g__Faecalibacterium|0.9999999950220809|lev_6	97	Faecalibacterium	87	85	97.7011	NA	0	0
sFL16S_ASV453|d__Bacteria;p__Firmicutes;c__Clostridia;o__Lachnospirales;f__Lachnospiraceae;g__Blautia|0.9999974369048897|lev_6	97	Blautia	71	41	57.7465	NA	0	0
sFL16S_ASV454|d__Bacteria;p__Firmicutes;c__Clostridia;o__Lachnospirales;f__Lachnospiraceae;g__uncultured;s__uncultured_organism|0.9149302146409355|lev_7	97	uncultured	0	0	0	uncultured_organism	0	0
sFL16S_ASV455|d__Bacteria;p__Firmicutes;c__Clostridia;o__Lachnospirales;f__Lachnospiraceae;g__Coprococcus;s__Coprococcus_eutactus|0.7028310005705807|lev_7	97	Coprococcus	19	19	100	Coprococcus_eutactus	9	47.3684
sFL16S_ASV456|d__Bacteria;p__Proteobacteria;c__Gammaproteobacteria;o__Burkholderiales;f__Sutterellaceae;g__Parasutterella|0.9999999999983895|lev_6	97	Parasutterella	23	16	69.5652	NA	0	0
sFL16S_ASV457|d__Bacteria;p__Bacteroidota;c__Bacteroidia;o__Bacteroidales;f__Rikenellaceae;g__Alistipes;s__Alistipes_shahii|0.9989892832823807|lev_7	97	Alistipes	16	14	87.5	Alistipes_shahii	5	31.25
sFL16S_ASV458|d__Bacteria;p__Firmicutes;c__Clostridia;o__Lachnospirales;f__Lachnospiraceae;g__Lachnoclostridium;s__metagenome|0.9931931556739007|lev_7	97	Lachnoclostridium	24	0	0	metagenome	0	0
sFL16S_ASV459|d__Bacteria;p__Firmicutes;c__Clostridia;o__Lachnospirales;f__Lachnospiraceae;g__[Ruminococcus]_gnavus_group;s__[Ruminococcus]_gnavus|0.8308112976086734|lev_7	97	[Ruminococcus]_gnavus_group	55	0	0	[Ruminococcus]_gnavus	53	96.3636
sFL16S_ASV460|d__Bacteria;p__Fusobacteriota;c__Fusobacteriia;o__Fusobacteriales;f__Fusobacteriaceae;g__Fusobacterium;s__Fusobacterium_varium|0.9400418861342001|lev_7	97	Fusobacterium	15	0	0	Fusobacterium_varium	0	0
sFL16S_ASV461|d__Bacteria;p__Firmicutes;c__Clostridia;o__Lachnospirales;f__Lachnospiraceae;g__Blautia;s__metagenome|0.7292012845005666|lev_7	97	Blautia	47	43	91.4894	metagenome	0	0
sFL16S_ASV462|d__Bacteria;p__Firmicutes;c__Clostridia;o__Lachnospirales;f__Lachnospiraceae;g__Dorea;s__Dorea_formicigenerans|0.92095011048071|lev_7	97	Dorea	37	36	97.2973	Dorea_formicigenerans	28	75.6757
sFL16S_ASV463|d__Bacteria;p__Firmicutes;c__Clostridia;o__Lachnospirales;f__Lachnospiraceae;g__Lachnospiraceae_UCG-004;s__uncultured_organism|0.8547716594564643|lev_7	97	Lachnospiraceae_UCG-004	14	0	0	uncultured_organism	0	0
sFL16S_ASV464|d__Bacteria;p__Firmicutes;c__Clostridia;o__Lachnospirales;f__Lachnospiraceae;g__[Ruminococcus]_gnavus_group;s__[Ruminococcus]_gnavus|0.7216191393678738|lev_7	97	[Ruminococcus]_gnavus_group	55	0	0	[Ruminococcus]_gnavus	53	96.3636
sFL16S_ASV465|d__Bacteria;p__Firmicutes;c__Clostridia;o__Lachnospirales;f__Lachnospiraceae;g__Dorea|0.9986081105869133|lev_6	97	Dorea	43	41	95.3488	NA	0	0
sFL16S_ASV466|d__Bacteria;p__Firmicutes;c__Clostridia;o__Oscillospirales;f__Ruminococcaceae;g__Faecalibacterium|0.9999999479705413|lev_6	97	Faecalibacterium	87	85	97.7011	NA	0	0
sFL16S_ASV468|d__Bacteria;p__Firmicutes;c__Clostridia;o__Oscillospirales;f__Oscillospiraceae;g__UCG-002;s__gut_metagenome|0.982387377714272|lev_7	97	UCG-002	0	0	0	gut_metagenome	0	0
sFL16S_ASV469|d__Bacteria;p__Firmicutes;c__Clostridia;o__Oscillospirales;f__Oscillospiraceae;g__uncultured|0.9701620150779758|lev_6	97	uncultured	0	0	0	NA	0	0
sFL16S_ASV470|d__Bacteria;p__Firmicutes;c__Clostridia;o__Lachnospirales;f__Lachnospiraceae;g__Lachnoclostridium|0.7556322223308612|lev_6	97	Lachnoclostridium	0	0	0	NA	0	0
sFL16S_ASV471|d__Bacteria;p__Firmicutes;c__Clostridia;o__Lachnospirales;f__Lachnospiraceae;g__Anaerostipes;s__Anaerostipes_hadrus|0.9553776910824141|lev_7	97	Anaerostipes	31	21	67.7419	Anaerostipes_hadrus	21	67.7419
sFL16S_ASV472|d__Bacteria;p__Firmicutes;c__Clostridia;o__Lachnospirales;f__Lachnospiraceae;g__Blautia;s__Blautia_hansenii|0.9999849543320756|lev_7	97	Blautia	10	4	40	Blautia_hansenii	2	20
sFL16S_ASV473|d__Bacteria;p__Firmicutes;c__Clostridia;o__Lachnospirales;f__Lachnospiraceae;g__Lachnospira|0.9999839246972727|lev_6	97	Lachnospira	0	0	0	NA	0	0
sFL16S_ASV474|d__Bacteria;p__Bacteroidota;c__Bacteroidia;o__Bacteroidales;f__Bacteroidaceae;g__Bacteroides;s__Bacteroides_vulgatus|0.9999051803043068|lev_7	97	Bacteroides	99	94	94.9495	Bacteroides_vulgatus	85	85.8586
sFL16S_ASV475|d__Bacteria;p__Bacteroidota;c__Bacteroidia;o__Bacteroidales;f__Bacteroidaceae;g__Bacteroides;s__Bacteroides_caccae|0.9999851811972242|lev_7	97	Bacteroides	48	47	97.9167	Bacteroides_caccae	47	97.9167
sFL16S_ASV476|d__Bacteria;p__Proteobacteria;c__Gammaproteobacteria;o__Enterobacterales;f__Enterobacteriaceae;g__Escherichia-Shigella|0.9997671510304603|lev_6	97	Escherichia-Shigella	236	0	0	NA	0	0
sFL16S_ASV477|d__Bacteria;p__Firmicutes;c__Clostridia;o__Lachnospirales;f__Lachnospiraceae;g__uncultured|0.9057602478587574|lev_6	97	uncultured	0	0	0	NA	0	0
sFL16S_ASV478|d__Bacteria;p__Bacteroidota;c__Bacteroidia;o__Bacteroidales;f__Prevotellaceae;g__Paraprevotella|0.9999999886007278|lev_6	97	Paraprevotella	0	0	0	NA	0	0
sFL16S_ASV479|d__Bacteria;p__Firmicutes;c__Clostridia;o__Oscillospirales;f__Ruminococcaceae;g__Ruminococcus;s__uncultured_organism|0.715579350067864|lev_7	97	Ruminococcus	28	27	96.4286	uncultured_organism	0	0
sFL16S_ASV480|d__Bacteria;p__Firmicutes;c__Clostridia;o__Oscillospirales;f__Ruminococcaceae;g__Incertae_Sedis;s__[Clostridium]_leptum|0.9981352024186761|lev_7	97	Incertae_Sedis	5	0	0	[Clostridium]_leptum	5	100
sFL16S_ASV481|d__Bacteria;p__Firmicutes;c__Clostridia;o__Lachnospirales;f__Lachnospiraceae;g__Lachnospira;s__gut_metagenome|0.9034753917425984|lev_7	97	Lachnospira	2	1	50	gut_metagenome	0	0
sFL16S_ASV482|d__Bacteria;p__Bacteroidota;c__Bacteroidia;o__Bacteroidales;f__Tannerellaceae;g__Parabacteroides;s__Parabacteroides_distasonis|0.9874550273156892|lev_7	97	Parabacteroides	97	94	96.9072	Parabacteroides_distasonis	79	81.4433
sFL16S_ASV483|d__Bacteria;p__Firmicutes;c__Clostridia;o__Lachnospirales;f__Lachnospiraceae;g__Blautia;s__metagenome|0.8974770774664567|lev_7	97	Blautia	50	46	92	metagenome	0	0
sFL16S_ASV485|d__Bacteria;p__Firmicutes;c__Clostridia;o__Lachnospirales;f__Lachnospiraceae;g__[Ruminococcus]_gnavus_group;s__[Ruminococcus]_gnavus|0.8557211823294618|lev_7	97	[Ruminococcus]_gnavus_group	55	0	0	[Ruminococcus]_gnavus	53	96.3636
sFL16S_ASV486|d__Bacteria;p__Firmicutes;c__Clostridia;o__Lachnospirales;f__Lachnospiraceae;g__Tyzzerella;s__Tyzzerella_sp.|0.9872011018452834|lev_7	97	Tyzzerella	10	3	30	Tyzzerella_sp.	0	0
sFL16S_ASV487|d__Bacteria;p__Firmicutes;c__Clostridia;o__Lachnospirales;f__Lachnospiraceae;g__Lachnospiraceae_UCG-004;s__uncultured_organism|0.7357148770561828|lev_7	97	Lachnospiraceae_UCG-004	15	0	0	uncultured_organism	0	0
sFL16S_ASV488|d__Bacteria;p__Firmicutes;c__Clostridia;o__Lachnospirales;f__Lachnospiraceae;g__[Eubacterium]_eligens_group|0.9999989378117442|lev_6	97	[Eubacterium]_eligens_group	20	0	0	NA	0	0
sFL16S_ASV489|d__Bacteria;p__Actinobacteriota;c__Actinobacteria;o__Bifidobacteriales;f__Bifidobacteriaceae;g__Bifidobacterium;s__Bifidobacterium_pseudocatenulatum|0.980186300157906|lev_7	97	Bifidobacterium	84	0	0	Bifidobacterium_pseudocatenulatum	0	0
sFL16S_ASV490|d__Bacteria;p__Firmicutes;c__Clostridia;o__Lachnospirales;f__Lachnospiraceae;g__Lachnospira;s__gut_metagenome|0.8485029637214305|lev_7	97	Lachnospira	3	2	66.6667	gut_metagenome	0	0
sFL16S_ASV491|d__Bacteria;p__Bacteroidota;c__Bacteroidia;o__Bacteroidales;f__Prevotellaceae;g__Paraprevotella;s__uncultured_bacterium|0.7011275183548621|lev_7	97	Paraprevotella	0	0	0	uncultured_bacterium	0	0
sFL16S_ASV492|d__Bacteria;p__Firmicutes;c__Bacilli;o__Erysipelotrichales;f__Erysipelotrichaceae;g__Faecalitalea;s__Absiella_argi|0.9999999960229218|lev_7	97	Faecalitalea	4	0	0	Absiella_argi	1	25
sFL16S_ASV493|d__Bacteria;p__Firmicutes;c__Clostridia;o__Lachnospirales;f__Lachnospiraceae;g__Blautia|0.9999977262339171|lev_6	97	Blautia	77	44	57.1429	NA	0	0
sFL16S_ASV494|d__Bacteria;p__Firmicutes;c__Clostridia;o__Oscillospirales;f__Ruminococcaceae;g__Subdoligranulum;s__gut_metagenome|0.9312512986359066|lev_7	97	Subdoligranulum	2	1	50	gut_metagenome	0	0
sFL16S_ASV495|d__Bacteria;p__Bacteroidota;c__Bacteroidia;o__Bacteroidales;f__Tannerellaceae;g__Parabacteroides;s__Parabacteroides_distasonis|0.9615228307156127|lev_7	97	Parabacteroides	96	93	96.875	Parabacteroides_distasonis	79	82.2917
sFL16S_ASV496|d__Bacteria;p__Firmicutes;c__Clostridia;o__Lachnospirales;f__Lachnospiraceae;g__Dorea;s__Dorea_formicigenerans|0.8981723031525297|lev_7	97	Dorea	40	39	97.5	Dorea_formicigenerans	28	70
sFL16S_ASV497|d__Bacteria;p__Firmicutes;c__Clostridia;o__Lachnospirales;f__Lachnospiraceae;g__Lachnospiraceae_NK4A136_group|0.9999724702638734|lev_6	97	Lachnospiraceae_NK4A136_group	12	0	0	NA	0	0
sFL16S_ASV498|d__Bacteria;p__Firmicutes;c__Clostridia;o__Lachnospirales;f__Lachnospiraceae;g__uncultured|0.796461853466085|lev_6	97	uncultured	6	0	0	NA	0	0
sFL16S_ASV499|d__Bacteria;p__Firmicutes;c__Clostridia;o__Oscillospirales;f__Oscillospiraceae;g__Oscillibacter;s__Oscillibacter_sp.|0.8990686048568212|lev_7	97	Oscillibacter	5	2	40	Oscillibacter_sp.	0	0
sFL16S_ASV500|d__Bacteria;p__Firmicutes;c__Clostridia;o__Lachnospirales;f__Lachnospiraceae;g__Lachnospira;s__gut_metagenome|0.8520532395034621|lev_7	97	Lachnospira	1	1	100	gut_metagenome	0	0
sFL16S_ASV501|d__Bacteria;p__Firmicutes;c__Clostridia;o__Oscillospirales;f__Butyricicoccaceae;g__Butyricicoccus;s__uncultured_bacterium|0.9036250026801455|lev_7	97	Butyricicoccus	21	15	71.4286	uncultured_bacterium	0	0
sFL16S_ASV502|d__Bacteria;p__Firmicutes;c__Clostridia;o__Lachnospirales;f__Lachnospiraceae;g__Blautia|0.9999997957116827|lev_6	97	Blautia	77	44	57.1429	NA	0	0
sFL16S_ASV503|d__Bacteria;p__Proteobacteria;c__Gammaproteobacteria;o__Pasteurellales;f__Pasteurellaceae;g__Haemophilus;s__Haemophilus_parainfluenzae|0.9375036161862836|lev_7	97	Haemophilus	48	48	100	Haemophilus_parainfluenzae	35	72.9167
sFL16S_ASV504|d__Bacteria;p__Firmicutes;c__Clostridia;o__Oscillospirales;f__Ruminococcaceae;g__Subdoligranulum;s__gut_metagenome|0.7260647775481847|lev_7	97	Subdoligranulum	2	1	50	gut_metagenome	0	0
sFL16S_ASV505|d__Bacteria;p__Firmicutes;c__Clostridia;o__Oscillospirales;f__Ruminococcaceae;g__Subdoligranulum|0.9999413565493604|lev_6	97	Subdoligranulum	2	1	50	NA	0	0
sFL16S_ASV506|d__Bacteria;p__Firmicutes;c__Clostridia;o__Lachnospirales;f__Lachnospiraceae;g__Roseburia;s__Roseburia_hominis|0.9999359300883893|lev_7	97	Roseburia	18	16	88.8889	Roseburia_hominis	3	16.6667
sFL16S_ASV507|d__Bacteria;p__Bacteroidota;c__Bacteroidia;o__Bacteroidales;f__Bacteroidaceae;g__Bacteroides;s__Bacteroides_fragilis|0.9998943854439717|lev_7	97	Bacteroides	151	147	97.351	Bacteroides_fragilis	142	94.0397
sFL16S_ASV508|d__Bacteria;p__Proteobacteria;c__Gammaproteobacteria;o__Burkholderiales;f__Sutterellaceae;g__Sutterella|0.9999999999345345|lev_6	97	Sutterella	4	3	75	NA	0	0
sFL16S_ASV509|d__Bacteria;p__Bacteroidota;c__Bacteroidia;o__Bacteroidales;f__Bacteroidaceae;g__Bacteroides;s__Bacteroides_thetaiotaomicron|0.9988232090751078|lev_7	97	Bacteroides	177	173	97.7401	Bacteroides_thetaiotaomicron	35	19.774
sFL16S_ASV510|d__Bacteria;p__Bacteroidota;c__Bacteroidia;o__Bacteroidales;f__Tannerellaceae;g__Parabacteroides|0.9999999999862939|lev_6	97	Parabacteroides	95	92	96.8421	NA	0	0
sFL16S_ASV511|d__Bacteria;p__Firmicutes;c__Clostridia;o__Oscillospirales;f__Ruminococcaceae;g__Negativibacillus;s__uncultured_bacterium|0.9584095640458093|lev_7	97	Negativibacillus	1	1	100	uncultured_bacterium	0	0
sFL16S_ASV512|d__Bacteria;p__Firmicutes;c__Clostridia;o__Oscillospirales;f__Butyricicoccaceae;g__Butyricicoccus;s__uncultured_bacterium|0.8994705963408233|lev_7	97	Butyricicoccus	20	15	75	uncultured_bacterium	0	0
sFL16S_ASV513|d__Bacteria;p__Firmicutes;c__Clostridia;o__Oscillospirales;f__Butyricicoccaceae;g__Butyricicoccus;s__uncultured_bacterium|0.915703890002327|lev_7	97	Butyricicoccus	18	13	72.2222	uncultured_bacterium	0	0
sFL16S_ASV514|d__Bacteria;p__Firmicutes;c__Clostridia;o__Lachnospirales;f__Lachnospiraceae;g__[Ruminococcus]_gnavus_group|0.999904484347102|lev_6	97	[Ruminococcus]_gnavus_group	55	0	0	NA	0	0
sFL16S_ASV515|d__Bacteria;p__Firmicutes;c__Clostridia;o__Oscillospirales;f__Ruminococcaceae;g__Subdoligranulum|0.9999453699692611|lev_6	97	Subdoligranulum	2	1	50	NA	0	0
sFL16S_ASV516|d__Bacteria;p__Firmicutes;c__Clostridia;o__Lachnospirales;f__Lachnospiraceae;g__[Ruminococcus]_gnavus_group|0.9999509637476308|lev_6	97	[Ruminococcus]_gnavus_group	55	0	0	NA	0	0
sFL16S_ASV517|d__Bacteria;p__Firmicutes;c__Clostridia;o__Oscillospirales;f__Butyricicoccaceae;g__Butyricicoccus;s__uncultured_bacterium|0.9957866069967627|lev_7	97	Butyricicoccus	21	15	71.4286	uncultured_bacterium	0	0
sFL16S_ASV518|d__Bacteria;p__Firmicutes;c__Clostridia;o__Lachnospirales;f__Lachnospiraceae;g__Lachnospiraceae_UCG-004|0.9999933144252978|lev_6	97	Lachnospiraceae_UCG-004	11	0	0	NA	0	0
sFL16S_ASV519|d__Bacteria;p__Firmicutes;c__Clostridia;o__Lachnospirales;f__Lachnospiraceae;g__uncultured;s__Faecalimonas_umbilicata|0.9954268275935764|lev_7	97	uncultured	10	0	0	Faecalimonas_umbilicata	2	20
sFL16S_ASV520|d__Bacteria;p__Firmicutes;c__Clostridia;o__Monoglobales;f__Monoglobaceae;g__Monoglobus;s__metagenome|0.7946002074395192|lev_7	97	Monoglobus	3	0	0	metagenome	0	0
sFL16S_ASV521|d__Bacteria;p__Firmicutes;c__Clostridia;o__Lachnospirales;f__Lachnospiraceae;g__Lachnoclostridium;s__metagenome|0.9968918533208952|lev_7	97	Lachnoclostridium	24	0	0	metagenome	0	0
sFL16S_ASV522|d__Bacteria;p__Firmicutes;c__Negativicutes;o__Veillonellales-Selenomonadales;f__Selenomonadaceae;g__Mitsuokella;s__uncultured_bacterium|0.8193552245107755|lev_7	97	Mitsuokella	3	3	100	uncultured_bacterium	0	0
sFL16S_ASV523|d__Bacteria;p__Firmicutes;c__Clostridia;o__Lachnospirales;f__Lachnospiraceae;g__Agathobacter;s__[Eubacterium]_rectale|0.9661485381542488|lev_7	97	Agathobacter	68	0	0	[Eubacterium]_rectale	0	0
sFL16S_ASV524|d__Bacteria;p__Firmicutes;c__Clostridia;o__Lachnospirales;f__Lachnospiraceae;g__Lachnospiraceae_UCG-004|0.9999928227626967|lev_6	97	Lachnospiraceae_UCG-004	12	0	0	NA	0	0
sFL16S_ASV525|d__Bacteria;p__Proteobacteria;c__Gammaproteobacteria;o__Burkholderiales;f__Sutterellaceae;g__Sutterella;s__gut_metagenome|0.8578493541740655|lev_7	97	Sutterella	2	1	50	gut_metagenome	0	0
sFL16S_ASV526|d__Bacteria;p__Firmicutes;c__Clostridia;o__Lachnospirales;f__Lachnospiraceae;g__Lachnoclostridium;s__uncultured_organism|0.7345833406989875|lev_7	97	Lachnoclostridium	3	0	0	uncultured_organism	0	0
sFL16S_ASV527|d__Bacteria;p__Bacteroidota;c__Bacteroidia;o__Bacteroidales;f__Bacteroidaceae;g__Bacteroides;s__Bacteroides_thetaiotaomicron|0.9994013502655844|lev_7	97	Bacteroides	55	52	94.5455	Bacteroides_thetaiotaomicron	35	63.6364
sFL16S_ASV528|d__Bacteria;p__Firmicutes;c__Clostridia;o__Lachnospirales;f__Lachnospiraceae;g__Lachnoclostridium;s__metagenome|0.995588786937509|lev_7	97	Lachnoclostridium	24	0	0	metagenome	0	0
sFL16S_ASV529|d__Bacteria;p__Firmicutes;c__Clostridia;o__Oscillospirales;f__Ruminococcaceae;g__Subdoligranulum;s__gut_metagenome|0.8452537163354911|lev_7	97	Subdoligranulum	2	1	50	gut_metagenome	0	0
sFL16S_ASV530|d__Bacteria;p__Firmicutes;c__Clostridia;o__Lachnospirales;f__Lachnospiraceae;g__Lachnoclostridium|0.8197808269243594|lev_6	97	Lachnoclostridium	0	0	0	NA	0	0
sFL16S_ASV531|d__Bacteria;p__Firmicutes;c__Clostridia;o__Lachnospirales;f__Lachnospiraceae;g__Lachnospiraceae_NK4A136_group;s__uncultured_organism|0.7695725129300611|lev_7	97	Lachnospiraceae_NK4A136_group	4	0	0	uncultured_organism	0	0
sFL16S_ASV532|d__Bacteria;p__Firmicutes;c__Clostridia;o__Lachnospirales;f__Lachnospiraceae;g__Anaerostipes;s__Anaerostipes_hadrus|0.9854817521654559|lev_7	97	Anaerostipes	31	21	67.7419	Anaerostipes_hadrus	21	67.7419
sFL16S_ASV533|d__Bacteria;p__Firmicutes;c__Clostridia;o__Lachnospirales;f__Lachnospiraceae;g__Blautia|0.999992619019562|lev_6	97	Blautia	46	42	91.3043	NA	0	0
sFL16S_ASV534|d__Bacteria;p__Firmicutes;c__Clostridia;o__Peptostreptococcales-Tissierellales;f__Peptostreptococcaceae;g__Romboutsia|0.9991303140674745|lev_6	97	Romboutsia	8	6	75	NA	0	0
sFL16S_ASV535|d__Bacteria;p__Firmicutes;c__Clostridia;o__Oscillospirales;f__Ruminococcaceae;g__Faecalibacterium|0.9999999846627836|lev_6	97	Faecalibacterium	87	85	97.7011	NA	0	0
sFL16S_ASV536|d__Bacteria;p__Firmicutes;c__Clostridia;o__Lachnospirales;f__Lachnospiraceae;g__Lachnoclostridium|0.8067267576882748|lev_6	97	Lachnoclostridium	0	0	0	NA	0	0
sFL16S_ASV537|d__Bacteria;p__Bacteroidota;c__Bacteroidia;o__Bacteroidales;f__Tannerellaceae;g__Parabacteroides;s__Parabacteroides_distasonis|0.8345573023344456|lev_7	97	Parabacteroides	93	90	96.7742	Parabacteroides_distasonis	77	82.7957
sFL16S_ASV538|d__Bacteria;p__Firmicutes;c__Clostridia;o__Lachnospirales;f__Lachnospiraceae;g__Dorea;s__Dorea_formicigenerans|0.920527499727701|lev_7	97	Dorea	31	31	100	Dorea_formicigenerans	28	90.3226
sFL16S_ASV539|d__Bacteria;p__Fusobacteriota;c__Fusobacteriia;o__Fusobacteriales;f__Fusobacteriaceae;g__Fusobacterium;s__Fusobacterium_varium|0.9403028999104825|lev_7	97	Fusobacterium	15	0	0	Fusobacterium_varium	0	0
sFL16S_ASV540|d__Bacteria;p__Bacteroidota;c__Bacteroidia;o__Bacteroidales;f__Bacteroidaceae;g__Bacteroides;s__Bacteroides_thetaiotaomicron|0.9969667266494814|lev_7	97	Bacteroides	170	167	98.2353	Bacteroides_thetaiotaomicron	35	20.5882
sFL16S_ASV541|d__Bacteria;p__Proteobacteria;c__Gammaproteobacteria;o__Burkholderiales;f__Sutterellaceae;g__Sutterella;s__Sutterella_wadsworthensis|0.9944371601891743|lev_7	97	Sutterella	24	24	100	Sutterella_wadsworthensis	22	91.6667
sFL16S_ASV542|d__Bacteria;p__Firmicutes;c__Negativicutes;o__Veillonellales-Selenomonadales;f__Veillonellaceae;g__Veillonella|0.9999999999999623|lev_6	97	Veillonella	59	54	91.5254	NA	0	0
sFL16S_ASV543|d__Bacteria;p__Firmicutes;c__Clostridia;o__Lachnospirales;f__Lachnospiraceae;g__Anaerostipes;s__Anaerostipes_hadrus|0.9865741032219566|lev_7	97	Anaerostipes	31	21	67.7419	Anaerostipes_hadrus	21	67.7419
sFL16S_ASV544|d__Bacteria;p__Firmicutes;c__Clostridia;o__Peptostreptococcales-Tissierellales;f__Peptostreptococcaceae;g__Romboutsia|0.9993204287577172|lev_6	97	Romboutsia	8	6	75	NA	0	0
sFL16S_ASV545|d__Bacteria;p__Firmicutes;c__Clostridia;o__Oscillospirales;f__Butyricicoccaceae;g__Butyricicoccus;s__uncultured_Butyricicoccus|0.9606148571162529|lev_7	97	Butyricicoccus	6	3	50	uncultured_Butyricicoccus	0	0
sFL16S_ASV546|d__Bacteria;p__Actinobacteriota;c__Actinobacteria;o__Bifidobacteriales;f__Bifidobacteriaceae;g__Bifidobacterium;s__Bifidobacterium_pseudocatenulatum|0.985761389941894|lev_7	97	Bifidobacterium	92	0	0	Bifidobacterium_pseudocatenulatum	0	0
sFL16S_ASV547|d__Bacteria;p__Firmicutes;c__Clostridia;o__Lachnospirales;f__Lachnospiraceae;g__Lachnospiraceae_UCG-004|0.9999938342649038|lev_6	97	Lachnospiraceae_UCG-004	14	0	0	NA	0	0
sFL16S_ASV548|d__Bacteria;p__Firmicutes;c__Clostridia;o__Lachnospirales;f__Lachnospiraceae;g__Fusicatenibacter;s__uncultured_organism|0.8311334753028454|lev_7	97	Fusicatenibacter	42	20	47.619	uncultured_organism	0	0
sFL16S_ASV549|d__Bacteria;p__Bacteroidota;c__Bacteroidia;o__Bacteroidales;f__Tannerellaceae;g__Parabacteroides;s__Parabacteroides_merdae|0.9999650205391971|lev_7	97	Parabacteroides	53	53	100	Parabacteroides_merdae	47	88.6792
sFL16S_ASV550|d__Bacteria;p__Bacteroidota;c__Bacteroidia;o__Bacteroidales;f__Bacteroidaceae;g__Bacteroides;s__Bacteroides_thetaiotaomicron|0.9993432298167061|lev_7	97	Bacteroides	170	167	98.2353	Bacteroides_thetaiotaomicron	35	20.5882
sFL16S_ASV551|d__Bacteria;p__Firmicutes;c__Clostridia;o__Lachnospirales;f__Lachnospiraceae;g__Dorea|0.999354500820457|lev_6	97	Dorea	63	61	96.8254	NA	0	0
sFL16S_ASV552|d__Bacteria;p__Proteobacteria;c__Gammaproteobacteria;o__Burkholderiales;f__Sutterellaceae;g__Sutterella|0.9999999999140113|lev_6	97	Sutterella	4	3	75	NA	0	0
sFL16S_ASV553|d__Bacteria;p__Bacteroidota;c__Bacteroidia;o__Bacteroidales;f__Bacteroidaceae;g__Bacteroides;s__Bacteroides_fragilis|0.9998147098779129|lev_7	97	Bacteroides	151	147	97.351	Bacteroides_fragilis	142	94.0397
sFL16S_ASV554|d__Bacteria;p__Bacteroidota;c__Bacteroidia;o__Bacteroidales;f__Marinifilaceae;g__Odoribacter;s__Odoribacter_splanchnicus|0.9999405446023918|lev_7	97	Odoribacter	23	23	100	Odoribacter_splanchnicus	23	100
sFL16S_ASV555|d__Bacteria;p__Bacteroidota;c__Bacteroidia;o__Bacteroidales;f__Tannerellaceae;g__Parabacteroides;s__Parabacteroides_distasonis|0.9606801106386811|lev_7	97	Parabacteroides	96	93	96.875	Parabacteroides_distasonis	79	82.2917
sFL16S_ASV556|d__Bacteria;p__Firmicutes;c__Clostridia;o__Lachnospirales;f__Lachnospiraceae;g__Blautia;s__Blautia_sp.|0.929310673831094|lev_7	97	Blautia	10	4	40	Blautia_sp.	0	0
sFL16S_ASV557|d__Bacteria;p__Firmicutes;c__Clostridia;o__Lachnospirales;f__Lachnospiraceae;g__Blautia|0.9999899542282238|lev_6	97	Blautia	74	41	55.4054	NA	0	0
sFL16S_ASV558|d__Bacteria;p__Firmicutes;c__Clostridia;o__Lachnospirales;f__Lachnospiraceae;g__Lachnospiraceae_NK4A136_group|0.9999335672456384|lev_6	97	Lachnospiraceae_NK4A136_group	4	0	0	NA	0	0
sFL16S_ASV559|d__Bacteria;p__Firmicutes;c__Clostridia;o__Lachnospirales;f__Lachnospiraceae;g__Lachnospira;s__gut_metagenome|0.8838745015706199|lev_7	97	Lachnospira	2	1	50	gut_metagenome	0	0
sFL16S_ASV560|d__Bacteria;p__Proteobacteria;c__Gammaproteobacteria;o__Burkholderiales;f__Sutterellaceae;g__Parasutterella|0.999999999998056|lev_6	97	Parasutterella	23	16	69.5652	NA	0	0
sFL16S_ASV561|d__Bacteria;p__Firmicutes;c__Clostridia;o__Lachnospirales;f__Lachnospiraceae;g__[Ruminococcus]_torques_group;s__Ruminococcus_torques|0.987512254955839|lev_7	97	[Ruminococcus]_torques_group	16	0	0	Ruminococcus_torques	0	0
sFL16S_ASV562|d__Bacteria;p__Firmicutes;c__Clostridia;o__Lachnospirales;f__Lachnospiraceae;g__Blautia;s__metagenome|0.7532648732446479|lev_7	97	Blautia	47	43	91.4894	metagenome	0	0
sFL16S_ASV563|d__Bacteria;p__Firmicutes;c__Bacilli;o__Erysipelotrichales;f__Erysipelotrichaceae;g__Faecalitalea;s__Absiella_dolichum|0.9999999970551698|lev_7	97	Faecalitalea	3	0	0	Absiella_dolichum	3	100
sFL16S_ASV564|d__Bacteria;p__Firmicutes;c__Clostridia;o__Lachnospirales;f__Lachnospiraceae;g__Lachnoclostridium;s__human_gut|0.8322124250943007|lev_7	97	Lachnoclostridium	5	0	0	human_gut	0	0
sFL16S_ASV565|d__Bacteria;p__Firmicutes;c__Clostridia;o__Oscillospirales;f__Ruminococcaceae;g__Faecalibacterium|0.9999999833974708|lev_6	97	Faecalibacterium	87	85	97.7011	NA	0	0
sFL16S_ASV566|d__Bacteria;p__Firmicutes;c__Clostridia;o__Lachnospirales;f__Lachnospiraceae;g__uncultured|0.8024319001185459|lev_6	97	uncultured	6	0	0	NA	0	0
sFL16S_ASV567|d__Bacteria;p__Bacteroidota;c__Bacteroidia;o__Bacteroidales;f__Marinifilaceae;g__Odoribacter;s__Odoribacter_splanchnicus|0.999961952233709|lev_7	97	Odoribacter	23	23	100	Odoribacter_splanchnicus	23	100
sFL16S_ASV568|d__Bacteria;p__Bacteroidota;c__Bacteroidia;o__Bacteroidales;f__Bacteroidaceae;g__Bacteroides;s__Bacteroides_vulgatus|0.9999573503004354|lev_7	97	Bacteroides	99	94	94.9495	Bacteroides_vulgatus	85	85.8586
sFL16S_ASV569|d__Bacteria;p__Bacteroidota;c__Bacteroidia;o__Bacteroidales;f__Bacteroidaceae;g__Bacteroides;s__Bacteroides_plebeius|0.9999580662807152|lev_7	97	Bacteroides	18	18	100	Bacteroides_plebeius	18	100
sFL16S_ASV570|d__Bacteria;p__Firmicutes;c__Clostridia;o__Lachnospirales;f__Lachnospiraceae;g__Lachnoclostridium;s__Lachnoclostridium_sp.|0.9994338190251832|lev_7	97	Lachnoclostridium	47	0	0	Lachnoclostridium_sp.	0	0
sFL16S_ASV571|d__Bacteria;p__Firmicutes;c__Clostridia;o__Lachnospirales;f__Lachnospiraceae;g__Lachnospiraceae_UCG-004;s__uncultured_organism|0.7991616103747697|lev_7	97	Lachnospiraceae_UCG-004	14	0	0	uncultured_organism	0	0
sFL16S_ASV572|d__Bacteria;p__Firmicutes;c__Clostridia;o__Lachnospirales;f__Lachnospiraceae;g__Blautia|0.9999996783917622|lev_6	97	Blautia	77	44	57.1429	NA	0	0
sFL16S_ASV573|d__Bacteria;p__Firmicutes;c__Clostridia;o__Lachnospirales;f__Lachnospiraceae;g__Blautia;s__Blautia_caecimuris|0.9294605723356153|lev_7	97	Blautia	2	2	100	Blautia_caecimuris	1	50
sFL16S_ASV574|d__Bacteria;p__Proteobacteria;c__Gammaproteobacteria;o__Burkholderiales;f__Sutterellaceae;g__Sutterella|0.9999999999172773|lev_6	97	Sutterella	4	3	75	NA	0	0
sFL16S_ASV575|d__Bacteria;p__Firmicutes;c__Clostridia;o__Lachnospirales;f__Lachnospiraceae;g__uncultured;s__human_gut|0.9896914709200821|lev_7	97	uncultured	3	0	0	human_gut	0	0
sFL16S_ASV576|d__Bacteria;p__Desulfobacterota;c__Desulfovibrionia;o__Desulfovibrionales;f__Desulfovibrionaceae;g__Bilophila|0.9999999958147328|lev_6	97	Bilophila	4	4	100	NA	0	0
sFL16S_ASV577|d__Bacteria;p__Firmicutes;c__Negativicutes;o__Veillonellales-Selenomonadales;f__Veillonellaceae;g__Allisonella;s__uncultured_bacterium|0.8877750301933182|lev_7	97	Allisonella	1	1	100	uncultured_bacterium	0	0
sFL16S_ASV578|d__Bacteria;p__Firmicutes;c__Clostridia;o__Lachnospirales;f__Lachnospiraceae;g__[Ruminococcus]_torques_group;s__Ruminococcus_faecis|0.7790268971399675|lev_7	97	[Ruminococcus]_torques_group	40	0	0	Ruminococcus_faecis	1	2.5
sFL16S_ASV579|d__Bacteria;p__Proteobacteria;c__Gammaproteobacteria;o__Burkholderiales;f__Sutterellaceae;g__Sutterella;s__Sutterella_wadsworthensis|0.994739569505524|lev_7	97	Sutterella	24	24	100	Sutterella_wadsworthensis	22	91.6667
sFL16S_ASV580|d__Bacteria;p__Firmicutes;c__Clostridia;o__Lachnospirales;f__Lachnospiraceae;g__Blautia|0.9989184228476294|lev_6	97	Blautia	2	2	100	NA	0	0
sFL16S_ASV581|d__Bacteria;p__Firmicutes;c__Clostridia;o__Lachnospirales;f__Lachnospiraceae;g__uncultured;s__Faecalimonas_umbilicata|0.9882775303137001|lev_7	97	uncultured	13	0	0	Faecalimonas_umbilicata	2	15.3846
sFL16S_ASV582|d__Bacteria;p__Firmicutes;c__Negativicutes;o__Acidaminococcales;f__Acidaminococcaceae;g__Succiniclasticum;s__uncultured_bacterium|0.9999180169955734|lev_7	97	Succiniclasticum	0	0	0	uncultured_bacterium	0	0
sFL16S_ASV583|d__Bacteria;p__Firmicutes;c__Bacilli;o__Erysipelotrichales;f__Erysipelatoclostridiaceae;g__Erysipelotrichaceae_UCG-003;s__Clostridium_sporogenes|0.7647300030847716|lev_7	97	Erysipelotrichaceae_UCG-003	44	0	0	Clostridium_sporogenes	0	0
sFL16S_ASV584|d__Bacteria;p__Firmicutes;c__Clostridia;o__Oscillospirales;f__Ruminococcaceae;g__Ruminococcus;s__Ruminococcus_bicirculans|0.9999999476505663|lev_7	97	Ruminococcus	20	19	95	Ruminococcus_bicirculans	1	5
sFL16S_ASV585|d__Bacteria;p__Firmicutes;c__Clostridia;o__Lachnospirales;f__Lachnospiraceae;g__Lachnospira;s__gut_metagenome|0.797549797117674|lev_7	97	Lachnospira	3	2	66.6667	gut_metagenome	0	0
sFL16S_ASV586|d__Bacteria;p__Firmicutes;c__Clostridia;o__Lachnospirales;f__Lachnospiraceae;g__Dorea|0.9988866615284615|lev_6	97	Dorea	43	41	95.3488	NA	0	0
sFL16S_ASV587|d__Bacteria;p__Firmicutes;c__Clostridia;o__Lachnospirales;f__Lachnospiraceae;g__Roseburia;s__Roseburia_intestinalis|0.975999151014867|lev_7	97	Roseburia	18	16	88.8889	Roseburia_intestinalis	9	50
sFL16S_ASV588|d__Bacteria;p__Bacteroidota;c__Bacteroidia;o__Bacteroidales;f__Bacteroidaceae;g__Bacteroides;s__Bacteroides_ovatus|0.9954290209880027|lev_7	97	Bacteroides	163	161	98.773	Bacteroides_ovatus	36	22.0859
sFL16S_ASV589|d__Bacteria;p__Proteobacteria;c__Gammaproteobacteria;o__Enterobacterales;f__Enterobacteriaceae;g__Escherichia-Shigella|0.999707580034044|lev_6	97	Escherichia-Shigella	232	0	0	NA	0	0
sFL16S_ASV591|d__Bacteria;p__Firmicutes;c__Clostridia;o__Lachnospirales;f__Lachnospiraceae;g__uncultured|0.7681693579930919|lev_6	97	uncultured	6	0	0	NA	0	0
sFL16S_ASV592|d__Bacteria;p__Firmicutes;c__Clostridia;o__Lachnospirales;f__Lachnospiraceae;g__Coprococcus;s__Coprococcus_comes|0.992623232701584|lev_7	97	Coprococcus	26	26	100	Coprococcus_comes	26	100
sFL16S_ASV593|d__Bacteria;p__Firmicutes;c__Clostridia;o__Lachnospirales;f__Lachnospiraceae;g__Roseburia;s__Roseburia_intestinalis|0.9851357158092849|lev_7	97	Roseburia	20	18	90	Roseburia_intestinalis	9	45
sFL16S_ASV594|d__Bacteria;p__Firmicutes;c__Clostridia;o__Oscillospirales;f__Ruminococcaceae;g__Faecalibacterium;s__Faecalibacterium_prausnitzii|0.8808670975440379|lev_7	97	Faecalibacterium	88	86	97.7273	Faecalibacterium_prausnitzii	72	81.8182
sFL16S_ASV595|d__Bacteria;p__Verrucomicrobiota;c__Verrucomicrobiae;o__Verrucomicrobiales;f__Akkermansiaceae;g__Akkermansia;s__Akkermansia_muciniphila|0.9976850676096928|lev_7	97	Akkermansia	195	190	97.4359	Akkermansia_muciniphila	119	61.0256
sFL16S_ASV596|d__Bacteria;p__Firmicutes;c__Clostridia;o__Lachnospirales;f__Lachnospiraceae;g__Lachnospiraceae_NK4A136_group|0.9999571668391521|lev_6	97	Lachnospiraceae_NK4A136_group	4	0	0	NA	0	0
sFL16S_ASV597|d__Bacteria;p__Firmicutes;c__Clostridia;o__Lachnospirales;f__Lachnospiraceae;g__Coprococcus;s__Coprococcus_comes|0.8452105678764701|lev_7	97	Coprococcus	26	26	100	Coprococcus_comes	26	100
sFL16S_ASV598|d__Bacteria;p__Firmicutes;c__Clostridia;o__Peptostreptococcales-Tissierellales;f__Peptostreptococcaceae;g__Romboutsia|0.9991535640487162|lev_6	97	Romboutsia	8	6	75	NA	0	0
sFL16S_ASV599|d__Bacteria;p__Bacteroidota;c__Bacteroidia;o__Bacteroidales;f__Tannerellaceae;g__Parabacteroides;s__Parabacteroides_distasonis|0.9625948279036703|lev_7	97	Parabacteroides	96	93	96.875	Parabacteroides_distasonis	79	82.2917
sFL16S_ASV600|d__Bacteria;p__Firmicutes;c__Clostridia;o__Oscillospirales;f__Ruminococcaceae;g__Phocea;s__Anaerotruncus_sp.|0.9981160530979025|lev_7	97	Phocea	2	1	50	Anaerotruncus_sp.	0	0
sFL16S_ASV601|d__Bacteria;p__Firmicutes;c__Clostridia;o__Lachnospirales;f__Lachnospiraceae;g__[Ruminococcus]_gnavus_group|0.9999828942768485|lev_6	97	[Ruminococcus]_gnavus_group	55	0	0	NA	0	0
sFL16S_ASV602|d__Bacteria;p__Actinobacteriota;c__Actinobacteria;o__Bifidobacteriales;f__Bifidobacteriaceae;g__Bifidobacterium;s__Bifidobacterium_pseudocatenulatum|0.986580189790446|lev_7	97	Bifidobacterium	88	0	0	Bifidobacterium_pseudocatenulatum	0	0
sFL16S_ASV603|d__Bacteria;p__Bacteroidota;c__Bacteroidia;o__Bacteroidales;f__Marinifilaceae;g__Butyricimonas|0.9999999996672009|lev_6	97	Butyricimonas	7	4	57.1429	NA	0	0
sFL16S_ASV604|d__Bacteria;p__Firmicutes;c__Clostridia;o__Lachnospirales;f__Lachnospiraceae;g__uncultured;s__Faecalimonas_umbilicata|0.9961450104110868|lev_7	97	uncultured	10	0	0	Faecalimonas_umbilicata	2	20
sFL16S_ASV605|d__Bacteria;p__Actinobacteriota;c__Coriobacteriia;o__Coriobacteriales;f__Coriobacteriaceae;g__Collinsella;s__Collinsella_intestinalis|0.9401243412387797|lev_7	97	Collinsella	8	7	87.5	Collinsella_intestinalis	4	50
sFL16S_ASV606|d__Bacteria;p__Firmicutes;c__Negativicutes;o__Acidaminococcales;f__Acidaminococcaceae;g__Succiniclasticum;s__uncultured_bacterium|0.9999156603709395|lev_7	97	Succiniclasticum	0	0	0	uncultured_bacterium	0	0
sFL16S_ASV607|d__Bacteria;p__Proteobacteria;c__Gammaproteobacteria;o__Burkholderiales;f__Sutterellaceae;g__Parasutterella|0.9999999999986433|lev_6	97	Parasutterella	23	16	69.5652	NA	0	0
sFL16S_ASV608|d__Bacteria;p__Firmicutes;c__Clostridia;o__Lachnospirales;f__Lachnospiraceae;g__Coprococcus|0.9999950903161253|lev_6	97	Coprococcus	19	19	100	NA	0	0
sFL16S_ASV609|d__Bacteria;p__Actinobacteriota;c__Coriobacteriia;o__Coriobacteriales;f__Coriobacteriales_Incertae_Sedis;g__uncultured;s__uncultured_organism|0.9999999649646447|lev_7	97	uncultured	0	0	0	uncultured_organism	0	0
sFL16S_ASV610|d__Bacteria;p__Firmicutes;c__Clostridia;o__Lachnospirales;f__Lachnospiraceae;g__Roseburia;s__Roseburia_inulinivorans|0.7188997309324793|lev_7	97	Roseburia	4	4	100	Roseburia_inulinivorans	4	100
sFL16S_ASV611|d__Bacteria;p__Firmicutes;c__Clostridia;o__Lachnospirales;f__Lachnospiraceae;g__[Ruminococcus]_gauvreauii_group;s__uncultured_Blautia|0.8022844121997755|lev_7	97	[Ruminococcus]_gauvreauii_group	11	0	0	uncultured_Blautia	0	0
sFL16S_ASV612|d__Bacteria;p__Firmicutes;c__Clostridia;o__Lachnospirales;f__Lachnospiraceae;g__Roseburia|0.9999449953696651|lev_6	97	Roseburia	4	4	100	NA	0	0
sFL16S_ASV613|d__Bacteria;p__Firmicutes;c__Clostridia;o__Lachnospirales;f__Lachnospiraceae;g__[Ruminococcus]_gnavus_group;s__[Ruminococcus]_gnavus|0.7150676246378265|lev_7	97	[Ruminococcus]_gnavus_group	55	0	0	[Ruminococcus]_gnavus	53	96.3636
sFL16S_ASV614|d__Bacteria;p__Bacteroidota;c__Bacteroidia;o__Bacteroidales;f__Tannerellaceae;g__Tannerellaceae;s__uncultured_organism|0.9796733959247558|lev_7	97	Tannerellaceae	21	0	0	uncultured_organism	0	0
sFL16S_ASV615|d__Bacteria;p__Firmicutes;c__Clostridia;o__Oscillospirales;f__Oscillospiraceae;g__uncultured|0.8481173942293618|lev_6	97	uncultured	5	0	0	NA	0	0
sFL16S_ASV616|d__Bacteria;p__Firmicutes;c__Clostridia;o__Lachnospirales;f__Lachnospiraceae;g__[Eubacterium]_hallii_group;s__[Eubacterium]_hallii|0.964778977227168|lev_7	97	[Eubacterium]_hallii_group	8	0	0	[Eubacterium]_hallii	0	0
sFL16S_ASV617|d__Bacteria;p__Firmicutes;c__Negativicutes;o__Veillonellales-Selenomonadales;f__Selenomonadaceae;g__Megamonas|0.9999999999873626|lev_6	97	Megamonas	12	12	100	NA	0	0
sFL16S_ASV618|d__Bacteria;p__Firmicutes;c__Clostridia;o__Oscillospirales;f__Butyricicoccaceae;g__Butyricicoccus;s__uncultured_bacterium|0.8671955544820167|lev_7	97	Butyricicoccus	16	12	75	uncultured_bacterium	0	0
sFL16S_ASV619|d__Bacteria;p__Firmicutes;c__Clostridia;o__Lachnospirales;f__Lachnospiraceae;g__Tyzzerella;s__Anaerotignum_lactatifermentans|0.9990342173720512|lev_7	97	Tyzzerella	4	0	0	Anaerotignum_lactatifermentans	2	50
sFL16S_ASV620|d__Bacteria;p__Firmicutes;c__Clostridia;o__Oscillospirales;f__Ruminococcaceae;g__Faecalibacterium|0.9999999662197587|lev_6	97	Faecalibacterium	87	85	97.7011	NA	0	0
sFL16S_ASV621|d__Bacteria;p__Firmicutes;c__Clostridia;o__Lachnospirales;f__Lachnospiraceae;g__Fusicatenibacter;s__uncultured_organism|0.8418736725387789|lev_7	97	Fusicatenibacter	42	20	47.619	uncultured_organism	0	0
sFL16S_ASV622|d__Bacteria;p__Firmicutes;c__Clostridia;o__Lachnospirales;f__Lachnospiraceae;g__Blautia;s__metagenome|0.9110232283835257|lev_7	97	Blautia	57	51	89.4737	metagenome	0	0
sFL16S_ASV623|d__Bacteria;p__Firmicutes;c__Clostridia;o__Lachnospirales;f__Lachnospiraceae;g__Lachnoclostridium;s__Lachnoclostridium_sp.|0.998521629383365|lev_7	97	Lachnoclostridium	47	0	0	Lachnoclostridium_sp.	0	0
sFL16S_ASV624|d__Bacteria;p__Firmicutes;c__Clostridia;o__Lachnospirales;f__Lachnospiraceae;g__Tyzzerella;s__Tyzzerella_sp.|0.7219525158273471|lev_7	97	Tyzzerella	2	2	100	Tyzzerella_sp.	0	0
sFL16S_ASV625|d__Bacteria;p__Firmicutes;c__Clostridia;o__Lachnospirales;f__Lachnospiraceae;g__Lachnoclostridium;s__human_gut|0.9346885845534626|lev_7	97	Lachnoclostridium	5	0	0	human_gut	0	0
sFL16S_ASV627|d__Bacteria;p__Bacteroidota;c__Bacteroidia;o__Bacteroidales;f__Tannerellaceae;g__Parabacteroides;s__Parabacteroides_distasonis|0.9669431577555535|lev_7	97	Parabacteroides	96	93	96.875	Parabacteroides_distasonis	79	82.2917
sFL16S_ASV628|d__Bacteria;p__Firmicutes;c__Clostridia;o__Lachnospirales;f__Lachnospiraceae;g__[Ruminococcus]_torques_group;s__Ruminococcus_torques|0.9874049175517915|lev_7	97	[Ruminococcus]_torques_group	16	0	0	Ruminococcus_torques	0	0
sFL16S_ASV629|d__Bacteria;p__Firmicutes;c__Negativicutes;o__Veillonellales-Selenomonadales;f__Selenomonadaceae;g__Mitsuokella|0.9999880804154031|lev_6	97	Mitsuokella	3	3	100	NA	0	0
sFL16S_ASV630|d__Bacteria;p__Firmicutes;c__Clostridia;o__Lachnospirales;f__Lachnospiraceae;g__[Ruminococcus]_gnavus_group|0.9999505384283802|lev_6	97	[Ruminococcus]_gnavus_group	55	0	0	NA	0	0
sFL16S_ASV631|d__Bacteria;p__Firmicutes;c__Clostridia;o__Oscillospirales;f__Oscillospiraceae;g__uncultured;s__Clostridium_sp.|0.9911782893615475|lev_7	97	uncultured	7	0	0	Clostridium_sp.	0	0
sFL16S_ASV632|d__Bacteria;p__Firmicutes;c__Clostridia;o__Lachnospirales;f__Lachnospiraceae;g__Roseburia;s__Roseburia_faecis|0.7183400349900344|lev_7	97	Roseburia	21	19	90.4762	Roseburia_faecis	4	19.0476
sFL16S_ASV633|d__Bacteria;p__Bacteroidota;c__Bacteroidia;o__Bacteroidales;f__Bacteroidaceae;g__Bacteroides;s__Bacteroides_thetaiotaomicron|0.9970433495071295|lev_7	97	Bacteroides	170	166	97.6471	Bacteroides_thetaiotaomicron	35	20.5882
sFL16S_ASV634|d__Bacteria;p__Firmicutes;c__Clostridia;o__Lachnospirales;f__Lachnospiraceae;g__Anaerostignum;s__uncultured_Firmicutes|0.9998413894473639|lev_7	97	Anaerostignum	0	0	0	uncultured_Firmicutes	0	0
sFL16S_ASV635|d__Bacteria;p__Actinobacteriota;c__Actinobacteria;o__Bifidobacteriales;f__Bifidobacteriaceae;g__Bifidobacterium;s__Bifidobacterium_longum|0.9875035144751185|lev_7	97	Bifidobacterium	232	0	0	Bifidobacterium_longum	0	0
sFL16S_ASV636|d__Bacteria;p__Proteobacteria;c__Gammaproteobacteria;o__Burkholderiales;f__Sutterellaceae;g__Sutterella;s__Sutterella_wadsworthensis|0.9859465608552465|lev_7	97	Sutterella	24	24	100	Sutterella_wadsworthensis	22	91.6667
sFL16S_ASV637|d__Bacteria;p__Firmicutes;c__Clostridia;o__Oscillospirales;f__Ruminococcaceae;g__Subdoligranulum|0.9999388304188598|lev_6	97	Subdoligranulum	2	1	50	NA	0	0
sFL16S_ASV638|d__Bacteria;p__Firmicutes;c__Clostridia;o__Lachnospirales;f__Lachnospiraceae;g__Blautia|0.9999995682325936|lev_6	97	Blautia	74	42	56.7568	NA	0	0
sFL16S_ASV639|d__Bacteria;p__Firmicutes;c__Clostridia;o__Lachnospirales;f__Lachnospiraceae;g__Blautia|0.9999977175279536|lev_6	97	Blautia	71	41	57.7465	NA	0	0
sFL16S_ASV640|d__Bacteria;p__Firmicutes;c__Clostridia;o__Lachnospirales;f__Lachnospiraceae;g__Lachnoclostridium;s__[Clostridium]_glycyrrhizinilyticum|0.9919025238056609|lev_7	97	Lachnoclostridium	4	0	0	[Clostridium]_glycyrrhizinilyticum	0	0
sFL16S_ASV641|d__Bacteria;p__Firmicutes;c__Clostridia;o__Oscillospirales;f__Butyricicoccaceae;g__Butyricicoccus;s__uncultured_bacterium|0.9662796868933805|lev_7	97	Butyricicoccus	22	16	72.7273	uncultured_bacterium	0	0
sFL16S_ASV642|d__Bacteria;p__Firmicutes;c__Clostridia;o__Lachnospirales;f__Lachnospiraceae;g__uncultured|0.7943191753088598|lev_6	97	uncultured	6	0	0	NA	0	0
sFL16S_ASV643|d__Bacteria;p__Firmicutes;c__Clostridia;o__Lachnospirales;f__Lachnospiraceae;g__uncultured;s__human_gut|0.9881452454933404|lev_7	97	uncultured	3	0	0	human_gut	0	0
sFL16S_ASV644|d__Bacteria;p__Firmicutes;c__Clostridia;o__Lachnospirales;f__Lachnospiraceae;g__Dorea|0.9992776649285784|lev_6	97	Dorea	55	53	96.3636	NA	0	0
sFL16S_ASV645|d__Bacteria;p__Firmicutes;c__Clostridia;o__Oscillospirales;f__Oscillospiraceae;g__uncultured|0.9421849696470999|lev_6	97	uncultured	0	0	0	NA	0	0
sFL16S_ASV646|d__Bacteria;p__Firmicutes;c__Clostridia;o__Lachnospirales;f__Lachnospiraceae;g__Blautia;s__Blautia_stercoris|0.994800902956346|lev_7	97	Blautia	3	0	0	Blautia_stercoris	0	0
sFL16S_ASV647|d__Bacteria;p__Firmicutes;c__Clostridia;o__Lachnospirales;f__Lachnospiraceae;g__Lachnospiraceae_NK4A136_group|0.9999622181042184|lev_6	97	Lachnospiraceae_NK4A136_group	4	0	0	NA	0	0
sFL16S_ASV648|d__Bacteria;p__Firmicutes;c__Clostridia;o__Oscillospirales;f__Butyricicoccaceae;g__Butyricicoccus;s__uncultured_bacterium|0.9925412067654762|lev_7	97	Butyricicoccus	21	15	71.4286	uncultured_bacterium	0	0
sFL16S_ASV649|d__Bacteria;p__Firmicutes;c__Clostridia;o__Lachnospirales;f__Lachnospiraceae;g__Dorea;s__Dorea_formicigenerans|0.9128134917025239|lev_7	97	Dorea	37	36	97.2973	Dorea_formicigenerans	28	75.6757
sFL16S_ASV650|d__Bacteria;p__Firmicutes;c__Clostridia;o__Lachnospirales;f__Lachnospiraceae;g__Tyzzerella;s__Tyzzerella_sp.|0.9850116256342691|lev_7	97	Tyzzerella	5	3	60	Tyzzerella_sp.	0	0
sFL16S_ASV651|d__Bacteria;p__Actinobacteriota;c__Actinobacteria;o__Bifidobacteriales;f__Bifidobacteriaceae;g__Bifidobacterium;s__Bifidobacterium_longum|0.9860804865668864|lev_7	97	Bifidobacterium	232	0	0	Bifidobacterium_longum	0	0
sFL16S_ASV652|d__Bacteria;p__Firmicutes;c__Clostridia;o__Lachnospirales;f__Lachnospiraceae;g__uncultured;s__metagenome|0.9954566376234054|lev_7	97	uncultured	3	0	0	metagenome	0	0
sFL16S_ASV653|d__Bacteria;p__Firmicutes;c__Clostridia;o__Lachnospirales;f__Lachnospiraceae;g__Roseburia|0.9999356667144327|lev_6	97	Roseburia	4	4	100	NA	0	0
sFL16S_ASV654|d__Bacteria;p__Firmicutes;c__Clostridia;o__Lachnospirales;f__Lachnospiraceae;g__Tyzzerella;s__Anaerotignum_lactatifermentans|0.9983207649041632|lev_7	97	Tyzzerella	4	0	0	Anaerotignum_lactatifermentans	2	50
sFL16S_ASV655|d__Bacteria;p__Proteobacteria;c__Gammaproteobacteria;o__Enterobacterales;f__Enterobacteriaceae;g__Escherichia-Shigella|0.9999510951507743|lev_6	97	Escherichia-Shigella	250	0	0	NA	0	0
sFL16S_ASV656|d__Bacteria;p__Firmicutes;c__Clostridia;o__Oscillospirales;f__Butyricicoccaceae;g__Butyricicoccus;s__uncultured_bacterium|0.9794698723319833|lev_7	97	Butyricicoccus	22	16	72.7273	uncultured_bacterium	0	0
sFL16S_ASV657|d__Bacteria;p__Firmicutes;c__Clostridia;o__Lachnospirales;f__Lachnospiraceae;g__Coprococcus;s__Coprococcus_comes|0.985335867948564|lev_7	97	Coprococcus	26	26	100	Coprococcus_comes	26	100
sFL16S_ASV658|d__Bacteria;p__Firmicutes;c__Clostridia;o__Lachnospirales;f__Lachnospiraceae;g__Blautia;s__metagenome|0.7172641648700019|lev_7	97	Blautia	47	43	91.4894	metagenome	0	0
sFL16S_ASV659|d__Bacteria;p__Firmicutes;c__Clostridia;o__Lachnospirales;f__Lachnospiraceae;g__uncultured;s__metagenome|0.902568195268251|lev_7	97	uncultured	3	0	0	metagenome	0	0
sFL16S_ASV660|d__Bacteria;p__Firmicutes;c__Clostridia;o__Oscillospirales;f__Ruminococcaceae;g__Incertae_Sedis|0.9998897959909063|lev_6	97	Incertae_Sedis	0	0	0	NA	0	0
sFL16S_ASV661|d__Bacteria;p__Firmicutes;c__Clostridia;o__Lachnospirales;f__Lachnospiraceae;g__uncultured|0.9338494492682489|lev_6	97	uncultured	6	0	0	NA	0	0
sFL16S_ASV662|d__Bacteria;p__Firmicutes;c__Bacilli;o__Erysipelotrichales;f__Erysipelotrichaceae;g__Holdemania;s__Holdemania_massiliensis|0.9999854221070632|lev_7	97	Holdemania	10	10	100	Holdemania_massiliensis	7	70
sFL16S_ASV663|d__Bacteria;p__Firmicutes;c__Clostridia;o__Lachnospirales;f__Lachnospiraceae;g__Lachnoclostridium|0.9995246704958155|lev_6	97	Lachnoclostridium	5	0	0	NA	0	0
sFL16S_ASV665|d__Bacteria;p__Firmicutes;c__Clostridia;o__Lachnospirales;f__Lachnospiraceae;g__Eisenbergiella|0.9999990463843396|lev_6	97	Eisenbergiella	15	8	53.3333	NA	0	0
sFL16S_ASV666|d__Bacteria;p__Firmicutes;c__Clostridia;o__Lachnospirales;f__Lachnospiraceae;g__[Ruminococcus]_gnavus_group|0.9999741435475124|lev_6	97	[Ruminococcus]_gnavus_group	55	0	0	NA	0	0
sFL16S_ASV667|d__Bacteria;p__Firmicutes;c__Negativicutes;o__Veillonellales-Selenomonadales;f__Veillonellaceae;g__Veillonella|0.9999999999999694|lev_6	97	Veillonella	59	54	91.5254	NA	0	0
sFL16S_ASV668|d__Bacteria;p__Firmicutes;c__Clostridia;o__Lachnospirales;f__Lachnospiraceae;g__Blautia;s__Blautia_stercoris|0.9685534575968423|lev_7	97	Blautia	3	0	0	Blautia_stercoris	0	0
sFL16S_ASV669|d__Bacteria;p__Firmicutes;c__Clostridia;o__Lachnospirales;f__Lachnospiraceae;g__uncultured|0.9176015414466865|lev_6	97	uncultured	6	0	0	NA	0	0
sFL16S_ASV670|d__Bacteria;p__Firmicutes;c__Clostridia;o__Lachnospirales;f__Lachnospiraceae;g__Lachnospiraceae_UCG-004|0.999993873180973|lev_6	97	Lachnospiraceae_UCG-004	14	0	0	NA	0	0
sFL16S_ASV671|d__Bacteria;p__Actinobacteriota;c__Actinobacteria;o__Bifidobacteriales;f__Bifidobacteriaceae;g__Bifidobacterium;s__Bifidobacterium_longum|0.9908242350132618|lev_7	97	Bifidobacterium	234	0	0	Bifidobacterium_longum	0	0
sFL16S_ASV672|d__Bacteria;p__Bacteroidota;c__Bacteroidia;o__Bacteroidales;f__Tannerellaceae;g__Parabacteroides;s__Parabacteroides_distasonis|0.9838953358791764|lev_7	97	Parabacteroides	96	93	96.875	Parabacteroides_distasonis	79	82.2917
sFL16S_ASV673|d__Bacteria;p__Firmicutes;c__Negativicutes;o__Veillonellales-Selenomonadales;f__Selenomonadaceae;g__Mitsuokella;s__uncultured_bacterium|0.8461650560406008|lev_7	97	Mitsuokella	3	3	100	uncultured_bacterium	0	0
sFL16S_ASV674|d__Bacteria;p__Firmicutes;c__Clostridia;o__Lachnospirales;f__Lachnospiraceae;g__Blautia;s__Blautia_sp.|0.898399351741026|lev_7	97	Blautia	10	4	40	Blautia_sp.	0	0
sFL16S_ASV675|d__Bacteria;p__Firmicutes;c__Clostridia;o__Lachnospirales;f__Lachnospiraceae;g__Lachnoclostridium|0.7422549557710887|lev_6	97	Lachnoclostridium	0	0	0	NA	0	0
sFL16S_ASV676|d__Bacteria;p__Firmicutes;c__Clostridia;o__Lachnospirales;f__Lachnospiraceae;g__Lachnoclostridium;s__metagenome|0.9871737025769841|lev_7	97	Lachnoclostridium	24	0	0	metagenome	0	0
sFL16S_ASV677|d__Bacteria;p__Firmicutes;c__Clostridia;o__Lachnospirales;f__Lachnospiraceae;g__Coprococcus;s__Coprococcus_comes|0.9543240251460324|lev_7	97	Coprococcus	26	26	100	Coprococcus_comes	26	100
sFL16S_ASV678|d__Bacteria;p__Bacteroidota;c__Bacteroidia;o__Bacteroidales;f__Tannerellaceae;g__Parabacteroides;s__Parabacteroides_distasonis|0.9433832516424167|lev_7	97	Parabacteroides	96	93	96.875	Parabacteroides_distasonis	79	82.2917
sFL16S_ASV679|d__Bacteria;p__Proteobacteria;c__Gammaproteobacteria;o__Pasteurellales;f__Pasteurellaceae;g__Haemophilus;s__Haemophilus_parainfluenzae|0.886935690360082|lev_7	97	Haemophilus	49	49	100	Haemophilus_parainfluenzae	35	71.4286
sFL16S_ASV680|d__Bacteria;p__Firmicutes;c__Clostridia;o__Lachnospirales;f__Lachnospiraceae;g__Tyzzerella;s__Anaerotignum_lactatifermentans|0.9969010507269765|lev_7	97	Tyzzerella	4	0	0	Anaerotignum_lactatifermentans	2	50
sFL16S_ASV681|d__Bacteria;p__Firmicutes;c__Clostridia;o__Lachnospirales;f__Lachnospiraceae;g__[Ruminococcus]_gnavus_group|0.9999240042698581|lev_6	97	[Ruminococcus]_gnavus_group	55	0	0	NA	0	0
sFL16S_ASV682|d__Bacteria;p__Firmicutes;c__Clostridia;o__Oscillospirales;f__Oscillospiraceae;g__UCG-003;s__gut_metagenome|0.9071816630485062|lev_7	97	UCG-003	0	0	0	gut_metagenome	0	0
sFL16S_ASV683|d__Bacteria;p__Firmicutes;c__Clostridia;o__Lachnospirales;f__Lachnospiraceae;g__Lachnospiraceae_UCG-004;s__uncultured_organism|0.7640164136524684|lev_7	97	Lachnospiraceae_UCG-004	15	0	0	uncultured_organism	0	0
sFL16S_ASV684|d__Bacteria;p__Firmicutes;c__Negativicutes;o__Veillonellales-Selenomonadales;f__Selenomonadaceae;g__Mitsuokella;s__uncultured_bacterium|0.8576750640686399|lev_7	97	Mitsuokella	3	3	100	uncultured_bacterium	0	0
sFL16S_ASV685|d__Bacteria;p__Firmicutes;c__Clostridia;o__Lachnospirales;f__Lachnospiraceae;g__Lachnospiraceae_UCG-004;s__uncultured_organism|0.809027667499131|lev_7	97	Lachnospiraceae_UCG-004	14	0	0	uncultured_organism	0	0
sFL16S_ASV686|d__Bacteria;p__Firmicutes;c__Clostridia;o__Peptostreptococcales-Tissierellales;f__Peptostreptococcaceae;g__Romboutsia|0.9991973458244954|lev_6	97	Romboutsia	8	6	75	NA	0	0
sFL16S_ASV687|d__Bacteria;p__Firmicutes;c__Clostridia;o__Lachnospirales;f__Lachnospiraceae;g__Lachnoclostridium;s__[Clostridium]_bolteae|0.998968354543766|lev_7	97	Lachnoclostridium	48	0	0	[Clostridium]_bolteae	7	14.5833
sFL16S_ASV688|d__Bacteria;p__Bacteroidota;c__Bacteroidia;o__Bacteroidales;f__Tannerellaceae;g__Tannerellaceae;s__uncultured_organism|0.9468016725016379|lev_7	97	Tannerellaceae	21	0	0	uncultured_organism	0	0
sFL16S_ASV689|d__Bacteria;p__Firmicutes;c__Clostridia;o__Lachnospirales;f__Lachnospiraceae;g__[Eubacterium]_hallii_group;s__[Eubacterium]_hallii|0.9821929431056682|lev_7	97	[Eubacterium]_hallii_group	9	0	0	[Eubacterium]_hallii	0	0
sFL16S_ASV690|d__Bacteria;p__Firmicutes;c__Clostridia;o__Lachnospirales;f__Lachnospiraceae;g__uncultured;s__Faecalimonas_umbilicata|0.9975775278922613|lev_7	97	uncultured	13	0	0	Faecalimonas_umbilicata	2	15.3846
sFL16S_ASV691|d__Bacteria;p__Firmicutes;c__Clostridia;o__Lachnospirales;f__Lachnospiraceae;g__[Ruminococcus]_gauvreauii_group;s__uncultured_Blautia|0.8842825977928138|lev_7	97	[Ruminococcus]_gauvreauii_group	11	0	0	uncultured_Blautia	0	0
sFL16S_ASV692|d__Bacteria;p__Firmicutes;c__Clostridia;o__Lachnospirales;f__Lachnospiraceae;g__Lachnospiraceae_UCG-004|0.9999945655618917|lev_6	97	Lachnospiraceae_UCG-004	14	0	0	NA	0	0
sFL16S_ASV693|d__Bacteria;p__Firmicutes;c__Clostridia;o__Lachnospirales;f__Lachnospiraceae;g__[Ruminococcus]_torques_group;s__Ruminococcus_torques|0.988362247940633|lev_7	97	[Ruminococcus]_torques_group	16	0	0	Ruminococcus_torques	0	0
sFL16S_ASV694|d__Bacteria;p__Firmicutes;c__Negativicutes;o__Acidaminococcales;f__Acidaminococcaceae;g__Succiniclasticum;s__uncultured_bacterium|0.999894912104205|lev_7	97	Succiniclasticum	0	0	0	uncultured_bacterium	0	0
sFL16S_ASV695|d__Bacteria;p__Firmicutes;c__Clostridia;o__Lachnospirales;f__Lachnospiraceae;g__Blautia|0.9999990636964267|lev_6	97	Blautia	81	47	58.0247	NA	0	0
sFL16S_ASV696|d__Bacteria;p__Bacteroidota;c__Bacteroidia;o__Bacteroidales;f__Marinifilaceae;g__Odoribacter;s__Odoribacter_splanchnicus|0.9999441907240789|lev_7	97	Odoribacter	23	23	100	Odoribacter_splanchnicus	23	100
sFL16S_ASV697|d__Bacteria;p__Firmicutes;c__Clostridia;o__Lachnospirales;f__Lachnospiraceae;g__[Ruminococcus]_torques_group|0.9999778021995168|lev_6	97	[Ruminococcus]_torques_group	40	0	0	NA	0	0
sFL16S_ASV698|d__Bacteria;p__Firmicutes;c__Clostridia;o__Lachnospirales;f__Lachnospiraceae;g__Anaerostipes;s__Anaerostipes_hadrus|0.9856227754903188|lev_7	97	Anaerostipes	31	21	67.7419	Anaerostipes_hadrus	21	67.7419
sFL16S_ASV699|d__Bacteria;p__Firmicutes;c__Clostridia;o__Lachnospirales;f__Lachnospiraceae;g__Dorea;s__Dorea_formicigenerans|0.9468124914561896|lev_7	97	Dorea	43	42	97.6744	Dorea_formicigenerans	28	65.1163
sFL16S_ASV700|d__Bacteria;p__Proteobacteria;c__Gammaproteobacteria;o__Burkholderiales;f__Sutterellaceae;g__Sutterella;s__Sutterella_wadsworthensis|0.9948650631442735|lev_7	97	Sutterella	24	24	100	Sutterella_wadsworthensis	22	91.6667
sFL16S_ASV701|d__Bacteria;p__Firmicutes;c__Clostridia;o__Lachnospirales;f__Lachnospiraceae;g__[Ruminococcus]_gnavus_group|0.9999711858111946|lev_6	97	[Ruminococcus]_gnavus_group	55	0	0	NA	0	0
sFL16S_ASV702|d__Bacteria;p__Firmicutes;c__Clostridia;o__Lachnospirales;f__Lachnospiraceae;g__Roseburia;s__Roseburia_inulinivorans|0.8565468911053212|lev_7	97	Roseburia	4	4	100	Roseburia_inulinivorans	4	100
sFL16S_ASV703|d__Bacteria;p__Firmicutes;c__Clostridia;o__Oscillospirales;f__Ruminococcaceae;g__Ruminococcus;s__Ruminococcus_bicirculans|0.9999999436067257|lev_7	97	Ruminococcus	20	19	95	Ruminococcus_bicirculans	1	5
sFL16S_ASV704|d__Bacteria;p__Firmicutes;c__Clostridia;o__Lachnospirales;f__Lachnospiraceae;g__uncultured;s__human_gut|0.9925629814706721|lev_7	97	uncultured	3	0	0	human_gut	0	0
sFL16S_ASV705|d__Bacteria;p__Bacteroidota;c__Bacteroidia;o__Bacteroidales;f__Marinifilaceae;g__Odoribacter;s__Odoribacter_splanchnicus|0.9999151008340544|lev_7	97	Odoribacter	23	23	100	Odoribacter_splanchnicus	23	100
sFL16S_ASV706|d__Bacteria;p__Firmicutes;c__Clostridia;o__Lachnospirales;f__Lachnospiraceae;g__Lachnoclostridium;s__uncultured_organism|0.7512698951674317|lev_7	97	Lachnoclostridium	5	0	0	uncultured_organism	0	0
sFL16S_ASV707|d__Bacteria;p__Bacteroidota;c__Bacteroidia;o__Bacteroidales;f__Tannerellaceae;g__Tannerellaceae;s__uncultured_organism|0.9748305696708649|lev_7	97	Tannerellaceae	21	0	0	uncultured_organism	0	0
sFL16S_ASV708|d__Bacteria;p__Actinobacteriota;c__Coriobacteriia;o__Coriobacteriales;f__Coriobacteriaceae;g__Collinsella;s__Collinsella_intestinalis|0.9555637539790113|lev_7	97	Collinsella	8	7	87.5	Collinsella_intestinalis	4	50
sFL16S_ASV709|d__Bacteria;p__Firmicutes;c__Clostridia;o__Oscillospirales;f__Butyricicoccaceae;g__Butyricicoccus;s__uncultured_bacterium|0.9758338781372353|lev_7	97	Butyricicoccus	21	15	71.4286	uncultured_bacterium	0	0
sFL16S_ASV710|d__Bacteria;p__Firmicutes;c__Clostridia;o__Lachnospirales;f__Lachnospiraceae;g__uncultured;s__metagenome|0.7062872955807306|lev_7	97	uncultured	3	0	0	metagenome	0	0
sFL16S_ASV711|d__Bacteria;p__Firmicutes;c__Clostridia;o__Lachnospirales;f__Lachnospiraceae;g__Lachnoclostridium;s__metagenome|0.9927483646809084|lev_7	97	Lachnoclostridium	24	0	0	metagenome	0	0
sFL16S_ASV712|d__Bacteria;p__Firmicutes;c__Clostridia;o__Lachnospirales;f__Lachnospiraceae;g__Blautia;s__human_gut|0.7234635110703507|lev_7	97	Blautia	75	42	56	human_gut	0	0
sFL16S_ASV713|d__Bacteria;p__Firmicutes;c__Clostridia;o__Lachnospirales;f__Lachnospiraceae;g__[Eubacterium]_hallii_group;s__[Eubacterium]_hallii|0.9894204983730536|lev_7	97	[Eubacterium]_hallii_group	9	0	0	[Eubacterium]_hallii	0	0
sFL16S_ASV714|d__Bacteria;p__Firmicutes;c__Clostridia;o__Lachnospirales;f__Lachnospiraceae;g__Blautia;s__metagenome|0.9628895169170648|lev_7	97	Blautia	8	6	75	metagenome	0	0
sFL16S_ASV715|d__Bacteria;p__Bacteroidota;c__Bacteroidia;o__Bacteroidales;f__Bacteroidaceae;g__Bacteroides;s__Bacteroides_cellulosilyticus|0.9974939063773604|lev_7	97	Bacteroides	25	25	100	Bacteroides_cellulosilyticus	16	64
sFL16S_ASV716|d__Bacteria;p__Bacteroidota;c__Bacteroidia;o__Bacteroidales;f__Prevotellaceae;g__Paraprevotella|0.9999999888805386|lev_6	97	Paraprevotella	0	0	0	NA	0	0
sFL16S_ASV717|d__Bacteria;p__Firmicutes;c__Clostridia;o__Oscillospirales;f__Butyricicoccaceae;g__Butyricicoccus;s__uncultured_bacterium|0.9839579183805726|lev_7	97	Butyricicoccus	21	15	71.4286	uncultured_bacterium	0	0
sFL16S_ASV718|d__Bacteria;p__Firmicutes;c__Clostridia;o__Lachnospirales;f__Lachnospiraceae;g__Blautia|0.9995655821258131|lev_6	97	Blautia	2	2	100	NA	0	0
sFL16S_ASV719|d__Bacteria;p__Firmicutes;c__Clostridia;o__Lachnospirales;f__Lachnospiraceae;g__Tyzzerella;s__Anaerotignum_lactatifermentans|0.9990968104959611|lev_7	97	Tyzzerella	4	0	0	Anaerotignum_lactatifermentans	2	50
sFL16S_ASV720|d__Bacteria;p__Firmicutes;c__Clostridia;o__Lachnospirales;f__Lachnospiraceae;g__Blautia|0.9999996684225538|lev_6	97	Blautia	77	44	57.1429	NA	0	0
sFL16S_ASV721|d__Bacteria;p__Bacteroidota;c__Bacteroidia;o__Bacteroidales;f__Bacteroidaceae;g__Bacteroides;s__Bacteroides_vulgatus|0.9998525141872677|lev_7	97	Bacteroides	99	94	94.9495	Bacteroides_vulgatus	85	85.8586
sFL16S_ASV722|d__Bacteria;p__Firmicutes;c__Clostridia;o__Lachnospirales;f__Lachnospiraceae;g__Anaerostipes;s__Anaerostipes_hadrus|0.9661027787459772|lev_7	97	Anaerostipes	31	21	67.7419	Anaerostipes_hadrus	21	67.7419
sFL16S_ASV723|d__Bacteria;p__Bacteroidota;c__Bacteroidia;o__Bacteroidales;f__Bacteroidaceae;g__Bacteroides;s__Bacteroides_cellulosilyticus|0.9997091712115493|lev_7	97	Bacteroides	42	42	100	Bacteroides_cellulosilyticus	16	38.0952
sFL16S_ASV724|d__Bacteria;p__Firmicutes;c__Clostridia;o__Lachnospirales;f__Lachnospiraceae;g__Lachnospiraceae_UCG-001;s__metagenome|0.9958670156053868|lev_7	97	Lachnospiraceae_UCG-001	4	0	0	metagenome	0	0
sFL16S_ASV725|d__Bacteria;p__Firmicutes;c__Clostridia;o__Lachnospirales;f__Lachnospiraceae;g__Anaerostipes;s__Anaerostipes_hadrus|0.9798694628460285|lev_7	97	Anaerostipes	31	21	67.7419	Anaerostipes_hadrus	21	67.7419
sFL16S_ASV726|d__Bacteria;p__Desulfobacterota;c__Desulfovibrionia;o__Desulfovibrionales;f__Desulfovibrionaceae;g__Bilophila|0.9999999982291071|lev_6	97	Bilophila	4	4	100	NA	0	0
sFL16S_ASV727|d__Bacteria;p__Bacteroidota;c__Bacteroidia;o__Bacteroidales;f__Bacteroidaceae;g__Bacteroides;s__Bacteroides_thetaiotaomicron|0.9961590764534495|lev_7	97	Bacteroides	167	164	98.2036	Bacteroides_thetaiotaomicron	35	20.9581
sFL16S_ASV728|d__Bacteria;p__Bacteroidota;c__Bacteroidia;o__Bacteroidales;f__Bacteroidaceae;g__Bacteroides;s__Bacteroides_cellulosilyticus|0.9997603357658446|lev_7	97	Bacteroides	41	41	100	Bacteroides_cellulosilyticus	16	39.0244
sFL16S_ASV729|d__Bacteria;p__Bacteroidota;c__Bacteroidia;o__Bacteroidales;f__Bacteroidaceae;g__Bacteroides;s__Bacteroides_fragilis|0.9998818162454329|lev_7	97	Bacteroides	151	147	97.351	Bacteroides_fragilis	142	94.0397
sFL16S_ASV730|d__Bacteria;p__Firmicutes;c__Clostridia;o__Lachnospirales;f__Lachnospiraceae;g__Lachnoclostridium;s__[Clostridium]_glycyrrhizinilyticum|0.996504750938053|lev_7	97	Lachnoclostridium	4	0	0	[Clostridium]_glycyrrhizinilyticum	0	0
sFL16S_ASV731|d__Bacteria;p__Firmicutes;c__Clostridia;o__Lachnospirales;f__Lachnospiraceae;g__[Ruminococcus]_gauvreauii_group;s__uncultured_Blautia|0.7716179741934289|lev_7	97	[Ruminococcus]_gauvreauii_group	11	0	0	uncultured_Blautia	0	0
sFL16S_ASV732|d__Bacteria;p__Firmicutes;c__Clostridia;o__Lachnospirales;f__Lachnospiraceae;g__Roseburia;s__Roseburia_intestinalis|0.9981530237317789|lev_7	97	Roseburia	18	16	88.8889	Roseburia_intestinalis	9	50
sFL16S_ASV733|d__Bacteria;p__Firmicutes;c__Negativicutes;o__Acidaminococcales;f__Acidaminococcaceae;g__Succiniclasticum;s__uncultured_bacterium|0.9999009946109019|lev_7	97	Succiniclasticum	0	0	0	uncultured_bacterium	0	0
sFL16S_ASV734|d__Bacteria;p__Firmicutes;c__Clostridia;o__Lachnospirales;f__Lachnospiraceae;g__Blautia|0.9999979159216973|lev_6	97	Blautia	77	44	57.1429	NA	0	0
sFL16S_ASV735|d__Bacteria;p__Firmicutes;c__Clostridia;o__Oscillospirales;f__Oscillospiraceae;g__NK4A214_group;s__metagenome|0.9501926861328516|lev_7	97	NK4A214_group	0	0	0	metagenome	0	0
sFL16S_ASV736|d__Bacteria;p__Firmicutes;c__Clostridia;o__Lachnospirales;f__Lachnospiraceae;g__Anaerostipes;s__Anaerostipes_hadrus|0.9855910220230962|lev_7	97	Anaerostipes	31	21	67.7419	Anaerostipes_hadrus	21	67.7419
sFL16S_ASV737|d__Bacteria;p__Bacteroidota;c__Bacteroidia;o__Bacteroidales;f__Bacteroidaceae;g__Bacteroides;s__Bacteroides_thetaiotaomicron|0.9973864320488849|lev_7	97	Bacteroides	89	85	95.5056	Bacteroides_thetaiotaomicron	35	39.3258
sFL16S_ASV738|d__Bacteria;p__Firmicutes;c__Clostridia;o__Lachnospirales;f__Lachnospiraceae;g__Blautia;s__uncultured_organism|0.9021217913800248|lev_7	97	Blautia	8	5	62.5	uncultured_organism	0	0
sFL16S_ASV739|d__Bacteria;p__Firmicutes;c__Clostridia;o__Lachnospirales;f__Lachnospiraceae;g__uncultured|0.8379492605860193|lev_6	97	uncultured	0	0	0	NA	0	0
sFL16S_ASV740|d__Bacteria;p__Proteobacteria;c__Gammaproteobacteria;o__Enterobacterales;f__Enterobacteriaceae;g__Escherichia-Shigella|0.9993879246830035|lev_6	97	Escherichia-Shigella	248	0	0	NA	0	0
sFL16S_ASV741|d__Bacteria;p__Firmicutes;c__Clostridia;o__Lachnospirales;f__Lachnospiraceae;g__Tyzzerella;s__Anaerotignum_lactatifermentans|0.9994391908365307|lev_7	97	Tyzzerella	4	0	0	Anaerotignum_lactatifermentans	2	50
sFL16S_ASV742|d__Bacteria;p__Firmicutes;c__Clostridia;o__Lachnospirales;f__Lachnospiraceae;g__Blautia|0.9999993926624335|lev_6	97	Blautia	79	45	56.962	NA	0	0
sFL16S_ASV743|d__Bacteria;p__Firmicutes;c__Clostridia;o__Lachnospirales;f__Lachnospiraceae;g__Blautia;s__metagenome|0.9143879322013242|lev_7	97	Blautia	57	51	89.4737	metagenome	0	0
sFL16S_ASV744|d__Bacteria;p__Firmicutes;c__Clostridia;o__Lachnospirales;f__Lachnospiraceae;g__Blautia|0.9994849068709002|lev_6	97	Blautia	2	2	100	NA	0	0
sFL16S_ASV745|d__Bacteria;p__Bacteroidota;c__Bacteroidia;o__Bacteroidales;f__Bacteroidaceae;g__Bacteroides;s__Bacteroides_uniformis|0.9997421011362518|lev_7	97	Bacteroides	184	182	98.913	Bacteroides_uniformis	152	82.6087
sFL16S_ASV746|d__Bacteria;p__Bacteroidota;c__Bacteroidia;o__Bacteroidales;f__Bacteroidaceae;g__Bacteroides;s__Bacteroides_cellulosilyticus|0.9998067448728593|lev_7	97	Bacteroides	42	42	100	Bacteroides_cellulosilyticus	16	38.0952
sFL16S_ASV747|d__Bacteria;p__Firmicutes;c__Clostridia;o__Oscillospirales;f__Ruminococcaceae;g__Faecalibacterium|0.9999999838349672|lev_6	97	Faecalibacterium	87	85	97.7011	NA	0	0
sFL16S_ASV748|d__Bacteria;p__Firmicutes;c__Clostridia;o__Lachnospirales;f__Lachnospiraceae;g__uncultured;s__metagenome|0.7851874204592558|lev_7	97	uncultured	3	0	0	metagenome	0	0
sFL16S_ASV749|d__Bacteria;p__Firmicutes;c__Clostridia;o__Lachnospirales;f__Lachnospiraceae;g__uncultured|0.7854400171316791|lev_6	97	uncultured	6	0	0	NA	0	0
sFL16S_ASV750|d__Bacteria;p__Firmicutes;c__Clostridia;o__Lachnospirales;f__Lachnospiraceae;g__[Ruminococcus]_gnavus_group|0.9998061809065584|lev_6	97	[Ruminococcus]_gnavus_group	55	0	0	NA	0	0
sFL16S_ASV751|d__Bacteria;p__Actinobacteriota;c__Coriobacteriia;o__Coriobacteriales;f__Coriobacteriaceae;g__Collinsella|0.9999999992322033|lev_6	97	Collinsella	8	7	87.5	NA	0	0
sFL16S_ASV752|d__Bacteria;p__Firmicutes;c__Clostridia;o__Lachnospirales;f__Lachnospiraceae;g__Blautia|0.999002133840624|lev_6	97	Blautia	2	2	100	NA	0	0
sFL16S_ASV753|d__Bacteria;p__Firmicutes;c__Clostridia;o__Lachnospirales;f__Lachnospiraceae;g__Lachnoclostridium;s__[Clostridium]_glycyrrhizinilyticum|0.998679405720255|lev_7	97	Lachnoclostridium	4	0	0	[Clostridium]_glycyrrhizinilyticum	0	0
sFL16S_ASV754|d__Bacteria;p__Firmicutes;c__Clostridia;o__Oscillospirales;f__Oscillospiraceae;g__Flavonifractor;s__uncultured_bacterium|0.9633758557497927|lev_7	97	Flavonifractor	30	19	63.3333	uncultured_bacterium	0	0
sFL16S_ASV755|d__Bacteria;p__Bacteroidota;c__Bacteroidia;o__Bacteroidales;f__Marinifilaceae;g__Butyricimonas|0.9999999998395361|lev_6	97	Butyricimonas	7	4	57.1429	NA	0	0
sFL16S_ASV756|d__Bacteria;p__Firmicutes;c__Clostridia;o__Lachnospirales;f__Lachnospiraceae;g__uncultured|0.8936795891274034|lev_6	97	uncultured	3	0	0	NA	0	0
sFL16S_ASV757|d__Bacteria;p__Firmicutes;c__Clostridia;o__Oscillospirales;f__Butyricicoccaceae;g__Butyricicoccus;s__uncultured_bacterium|0.9842237998386457|lev_7	97	Butyricicoccus	21	15	71.4286	uncultured_bacterium	0	0
sFL16S_ASV758|d__Bacteria;p__Bacteroidota;c__Bacteroidia;o__Bacteroidales;f__Tannerellaceae;g__Parabacteroides;s__Parabacteroides_distasonis|0.9229625969658874|lev_7	97	Parabacteroides	96	93	96.875	Parabacteroides_distasonis	79	82.2917
sFL16S_ASV759|d__Bacteria;p__Firmicutes;c__Clostridia;o__Lachnospirales;f__Lachnospiraceae;g__uncultured|0.887739968736572|lev_6	97	uncultured	3	0	0	NA	0	0
sFL16S_ASV760|d__Bacteria;p__Firmicutes;c__Clostridia;o__Lachnospirales;f__Lachnospiraceae;g__[Eubacterium]_ventriosum_group;s__uncultured_bacterium|0.9863337202890486|lev_7	97	[Eubacterium]_ventriosum_group	3	0	0	uncultured_bacterium	0	0
sFL16S_ASV761|d__Bacteria;p__Firmicutes;c__Clostridia;o__Lachnospirales;f__Lachnospiraceae;g__Blautia;s__metagenome|0.9537509643030382|lev_7	97	Blautia	7	5	71.4286	metagenome	0	0
sFL16S_ASV762|d__Bacteria;p__Firmicutes;c__Clostridia;o__Oscillospirales;f__Oscillospiraceae;g__Flavonifractor;s__uncultured_bacterium|0.9696837762704466|lev_7	97	Flavonifractor	30	19	63.3333	uncultured_bacterium	0	0
sFL16S_ASV763|d__Bacteria;p__Firmicutes;c__Clostridia;o__Monoglobales;f__Monoglobaceae;g__Monoglobus;s__uncultured_Clostridium|0.8814209891990724|lev_7	97	Monoglobus	3	0	0	uncultured_Clostridium	0	0
sFL16S_ASV764|d__Bacteria;p__Firmicutes;c__Clostridia;o__Lachnospirales;f__Lachnospiraceae;g__Blautia|0.9999985130448191|lev_6	97	Blautia	78	47	60.2564	NA	0	0
sFL16S_ASV765|d__Bacteria;p__Firmicutes;c__Clostridia;o__Peptostreptococcales-Tissierellales;f__Peptostreptococcaceae;g__Intestinibacter;s__Intestinibacter_bartlettii|0.9139409860838638|lev_7	97	Intestinibacter	9	4	44.4444	Intestinibacter_bartlettii	4	44.4444
sFL16S_ASV766|d__Bacteria;p__Firmicutes;c__Clostridia;o__Lachnospirales;f__Lachnospiraceae;g__[Eubacterium]_hallii_group;s__[Eubacterium]_hallii|0.9779297520717908|lev_7	97	[Eubacterium]_hallii_group	9	0	0	[Eubacterium]_hallii	0	0
sFL16S_ASV767|d__Bacteria;p__Firmicutes;c__Clostridia;o__Lachnospirales;f__Lachnospiraceae;g__Blautia;s__Blautia_stercoris|0.9946913219060874|lev_7	97	Blautia	3	0	0	Blautia_stercoris	0	0
sFL16S_ASV768|d__Bacteria;p__Firmicutes;c__Clostridia;o__Lachnospirales;f__Lachnospiraceae;g__Tyzzerella;s__Anaerotignum_lactatifermentans|0.9987163174009247|lev_7	97	Tyzzerella	4	0	0	Anaerotignum_lactatifermentans	2	50
sFL16S_ASV769|d__Bacteria;p__Firmicutes;c__Clostridia;o__Oscillospirales;f__Ruminococcaceae;g__UBA1819|0.9999998856481789|lev_6	97	UBA1819	24	0	0	NA	0	0
sFL16S_ASV770|d__Bacteria;p__Bacteroidota;c__Bacteroidia;o__Bacteroidales;f__Tannerellaceae;g__Parabacteroides;s__Parabacteroides_distasonis|0.9478070225209522|lev_7	97	Parabacteroides	97	94	96.9072	Parabacteroides_distasonis	79	81.4433
sFL16S_ASV771|d__Bacteria;p__Firmicutes;c__Clostridia;o__Oscillospirales;f__Oscillospiraceae;g__uncultured|0.9442585277495806|lev_6	97	uncultured	0	0	0	NA	0	0
sFL16S_ASV772|d__Bacteria;p__Firmicutes;c__Clostridia;o__Lachnospirales;f__Lachnospiraceae;g__Blautia;s__metagenome|0.940889470652231|lev_7	97	Blautia	7	5	71.4286	metagenome	0	0
sFL16S_ASV773|d__Bacteria;p__Bacteroidota;c__Bacteroidia;o__Bacteroidales;f__Tannerellaceae;g__Parabacteroides;s__Parabacteroides_distasonis|0.7636452378579445|lev_7	97	Parabacteroides	93	90	96.7742	Parabacteroides_distasonis	76	81.7204
sFL16S_ASV774|d__Bacteria;p__Firmicutes;c__Clostridia;o__Lachnospirales;f__Lachnospiraceae;g__Tuzzerella;s__uncultured_organism|0.7292796123059273|lev_7	97	Tuzzerella	1	0	0	uncultured_organism	0	0
sFL16S_ASV775|d__Bacteria;p__Firmicutes;c__Clostridia;o__Lachnospirales;f__Lachnospiraceae;g__Lachnospiraceae_NK4A136_group|0.9999648647099956|lev_6	97	Lachnospiraceae_NK4A136_group	4	0	0	NA	0	0
sFL16S_ASV776|d__Bacteria;p__Firmicutes;c__Clostridia;o__Peptostreptococcales-Tissierellales;f__Peptostreptococcaceae;g__Romboutsia|0.9990737340790824|lev_6	97	Romboutsia	9	6	66.6667	NA	0	0
sFL16S_ASV777|d__Bacteria;p__Firmicutes;c__Clostridia;o__Oscillospirales;f__Butyricicoccaceae;g__Butyricicoccus;s__uncultured_bacterium|0.9056108833246123|lev_7	97	Butyricicoccus	20	15	75	uncultured_bacterium	0	0
sFL16S_ASV778|d__Bacteria;p__Firmicutes;c__Clostridia;o__Oscillospirales;f__Ruminococcaceae;g__Faecalibacterium|0.9999999645108729|lev_6	97	Faecalibacterium	87	85	97.7011	NA	0	0
sFL16S_ASV779|d__Bacteria;p__Firmicutes;c__Clostridia;o__Lachnospirales;f__Lachnospiraceae;g__Lachnospira;s__gut_metagenome|0.8116390774141382|lev_7	97	Lachnospira	0	0	0	gut_metagenome	0	0
sFL16S_ASV780|d__Bacteria;p__Firmicutes;c__Clostridia;o__Peptostreptococcales-Tissierellales;f__Peptostreptococcaceae;g__Romboutsia|0.9992923611777222|lev_6	97	Romboutsia	9	6	66.6667	NA	0	0
sFL16S_ASV781|d__Bacteria;p__Firmicutes;c__Negativicutes;o__Acidaminococcales;f__Acidaminococcaceae;g__Succiniclasticum;s__uncultured_bacterium|0.9999016574103577|lev_7	97	Succiniclasticum	0	0	0	uncultured_bacterium	0	0
sFL16S_ASV782|d__Bacteria;p__Firmicutes;c__Clostridia;o__Lachnospirales;f__Lachnospiraceae;g__[Eubacterium]_eligens_group|0.9999894368355194|lev_6	97	[Eubacterium]_eligens_group	20	0	0	NA	0	0
sFL16S_ASV783|d__Bacteria;p__Firmicutes;c__Bacilli;o__Erysipelotrichales;f__Erysipelotrichaceae;g__Holdemania;s__Holdemania_massiliensis|0.9999820805524858|lev_7	97	Holdemania	10	10	100	Holdemania_massiliensis	7	70
sFL16S_ASV784|d__Bacteria;p__Firmicutes;c__Clostridia;o__Lachnospirales;f__Lachnospiraceae;g__Lachnoclostridium;s__[Clostridium]_glycyrrhizinilyticum|0.999415860141181|lev_7	97	Lachnoclostridium	4	0	0	[Clostridium]_glycyrrhizinilyticum	0	0
sFL16S_ASV785|d__Bacteria;p__Firmicutes;c__Clostridia;o__Lachnospirales;f__Lachnospiraceae;g__Blautia|0.9999915201441661|lev_6	97	Blautia	35	28	80	NA	0	0
sFL16S_ASV786|d__Bacteria;p__Firmicutes;c__Clostridia;o__Oscillospirales;f__[Eubacterium]_coprostanoligenes_group;g__[Eubacterium]_coprostanoligenes_group;s__human_gut|0.9995395759657347|lev_7	97	[Eubacterium]_coprostanoligenes_group	0	0	0	human_gut	0	0
sFL16S_ASV787|d__Bacteria;p__Bacteroidota;c__Bacteroidia;o__Bacteroidales;f__Prevotellaceae;g__Paraprevotella;s__uncultured_bacterium|0.8635878417281905|lev_7	97	Paraprevotella	0	0	0	uncultured_bacterium	0	0
sFL16S_ASV788|d__Bacteria;p__Firmicutes;c__Clostridia;o__Oscillospirales;f__Oscillospiraceae;g__UCG-002|0.9993260828699801|lev_6	97	UCG-002	0	0	0	NA	0	0
sFL16S_ASV789|d__Bacteria;p__Firmicutes;c__Clostridia;o__Lachnospirales;f__Lachnospiraceae;g__Blautia|0.999999382498156|lev_6	97	Blautia	75	42	56	NA	0	0
sFL16S_ASV790|d__Bacteria;p__Firmicutes;c__Clostridia;o__Lachnospirales;f__Lachnospiraceae;g__uncultured|0.7903654641666121|lev_6	97	uncultured	4	0	0	NA	0	0
sFL16S_ASV791|d__Bacteria;p__Firmicutes;c__Bacilli;o__Lactobacillales;f__Streptococcaceae;g__Streptococcus|0.9999999999843802|lev_6	97	Streptococcus	194	189	97.4227	NA	0	0
sFL16S_ASV792|d__Bacteria;p__Firmicutes;c__Clostridia;o__Lachnospirales;f__Lachnospiraceae;g__Anaerostipes;s__Anaerostipes_hadrus|0.9518823566579512|lev_7	97	Anaerostipes	31	21	67.7419	Anaerostipes_hadrus	21	67.7419
sFL16S_ASV793|d__Bacteria;p__Firmicutes;c__Clostridia;o__Lachnospirales;f__Lachnospiraceae;g__uncultured;s__Faecalimonas_umbilicata|0.9961356164433518|lev_7	97	uncultured	13	0	0	Faecalimonas_umbilicata	2	15.3846
sFL16S_ASV794|d__Bacteria;p__Firmicutes;c__Clostridia;o__Lachnospirales;f__Lachnospiraceae;g__[Ruminococcus]_gnavus_group;s__[Ruminococcus]_gnavus|0.8107486093448444|lev_7	97	[Ruminococcus]_gnavus_group	55	0	0	[Ruminococcus]_gnavus	53	96.3636
sFL16S_ASV795|d__Bacteria;p__Firmicutes;c__Bacilli;o__Lactobacillales;f__Streptococcaceae;g__Streptococcus;s__Streptococcus_salivarius|0.9280906408058435|lev_7	97	Streptococcus	194	190	97.9381	Streptococcus_salivarius	107	55.1546
sFL16S_ASV796|d__Bacteria;p__Bacteroidota;c__Bacteroidia;o__Bacteroidales;f__Bacteroidaceae;g__Bacteroides;s__Bacteroides_ovatus|0.9962513675913066|lev_7	97	Bacteroides	164	162	98.7805	Bacteroides_ovatus	36	21.9512
sFL16S_ASV797|d__Bacteria;p__Bacteroidota;c__Bacteroidia;o__Bacteroidales;f__Bacteroidaceae;g__Bacteroides|0.9999999999882082|lev_6	97	Bacteroides	200	194	97	NA	0	0
sFL16S_ASV798|d__Bacteria;p__Firmicutes;c__Clostridia;o__Lachnospirales;f__Lachnospiraceae;g__[Ruminococcus]_torques_group;s__Ruminococcus_torques|0.9837599139681353|lev_7	97	[Ruminococcus]_torques_group	16	0	0	Ruminococcus_torques	0	0
sFL16S_ASV799|d__Bacteria;p__Firmicutes;c__Clostridia;o__Oscillospirales;f__Ruminococcaceae;g__UBA1819|0.9999998583409035|lev_6	97	UBA1819	24	0	0	NA	0	0
sFL16S_ASV800|d__Bacteria;p__Firmicutes;c__Clostridia;o__Lachnospirales;f__Lachnospiraceae;g__[Ruminococcus]_gnavus_group;s__[Ruminococcus]_gnavus|0.885533638802211|lev_7	97	[Ruminococcus]_gnavus_group	55	0	0	[Ruminococcus]_gnavus	53	96.3636
sFL16S_ASV801|d__Bacteria;p__Firmicutes;c__Bacilli;o__Lactobacillales;f__Streptococcaceae;g__Streptococcus;s__Streptococcus_salivarius|0.8138407238246734|lev_7	97	Streptococcus	194	189	97.4227	Streptococcus_salivarius	106	54.6392
sFL16S_ASV802|d__Bacteria;p__Firmicutes;c__Clostridia;o__Lachnospirales;f__Lachnospiraceae;g__Roseburia;s__Roseburia_hominis|0.9999193493078203|lev_7	97	Roseburia	18	16	88.8889	Roseburia_hominis	3	16.6667
sFL16S_ASV803|d__Bacteria;p__Firmicutes;c__Clostridia;o__Lachnospirales;f__Lachnospiraceae;g__[Ruminococcus]_gnavus_group;s__[Ruminococcus]_gnavus|0.7115044088032015|lev_7	97	[Ruminococcus]_gnavus_group	55	0	0	[Ruminococcus]_gnavus	53	96.3636
sFL16S_ASV804|d__Bacteria;p__Firmicutes;c__Clostridia;o__Lachnospirales;f__Lachnospiraceae;g__[Eubacterium]_hallii_group;s__[Eubacterium]_hallii|0.982655105341536|lev_7	97	[Eubacterium]_hallii_group	9	0	0	[Eubacterium]_hallii	0	0
sFL16S_ASV805|d__Bacteria;p__Firmicutes;c__Clostridia;o__Lachnospirales;f__Lachnospiraceae;g__Eisenbergiella|0.9999991031600926|lev_6	97	Eisenbergiella	19	10	52.6316	NA	0	0
sFL16S_ASV806|d__Bacteria;p__Firmicutes;c__Negativicutes;o__Veillonellales-Selenomonadales;f__Selenomonadaceae;g__Mitsuokella;s__uncultured_bacterium|0.8636611479361531|lev_7	97	Mitsuokella	3	3	100	uncultured_bacterium	0	0
sFL16S_ASV807|d__Bacteria;p__Firmicutes;c__Clostridia;o__Clostridiales;f__Clostridiaceae;g__Clostridium_sensu_stricto_1;s__Clostridium_butyricum|0.9958805828755565|lev_7	97	Clostridium_sensu_stricto_1	77	0	0	Clostridium_butyricum	30	38.961
sFL16S_ASV808|d__Bacteria;p__Firmicutes;c__Clostridia;o__Lachnospirales;f__Lachnospiraceae;g__[Ruminococcus]_torques_group;s__Ruminococcus_torques|0.9807181946864263|lev_7	97	[Ruminococcus]_torques_group	16	0	0	Ruminococcus_torques	0	0
sFL16S_ASV809|d__Bacteria;p__Proteobacteria;c__Gammaproteobacteria;o__Enterobacterales;f__Enterobacteriaceae;g__Escherichia-Shigella|0.9999265734304907|lev_6	97	Escherichia-Shigella	250	0	0	NA	0	0
sFL16S_ASV810|d__Bacteria;p__Firmicutes;c__Clostridia;o__Oscillospirales;f__Oscillospiraceae;g__Flavonifractor;s__uncultured_bacterium|0.9602645672932075|lev_7	97	Flavonifractor	34	20	58.8235	uncultured_bacterium	0	0
sFL16S_ASV811|d__Bacteria;p__Firmicutes;c__Clostridia;o__Lachnospirales;f__Lachnospiraceae;g__Blautia|0.9999888013043583|lev_6	97	Blautia	74	41	55.4054	NA	0	0
sFL16S_ASV812|d__Bacteria;p__Bacteroidota;c__Bacteroidia;o__Bacteroidales;f__Bacteroidaceae;g__Bacteroides;s__Bacteroides_fragilis|0.9998670013365688|lev_7	97	Bacteroides	152	148	97.3684	Bacteroides_fragilis	143	94.0789
sFL16S_ASV813|d__Bacteria;p__Firmicutes;c__Clostridia;o__Lachnospirales;f__Lachnospiraceae;g__Blautia|0.9995249107479536|lev_6	97	Blautia	2	2	100	NA	0	0
sFL16S_ASV814|d__Bacteria;p__Firmicutes;c__Clostridia;o__Lachnospirales;f__Lachnospiraceae;g__Lachnospiraceae_UCG-004|0.9999944870963736|lev_6	97	Lachnospiraceae_UCG-004	12	0	0	NA	0	0
sFL16S_ASV815|d__Bacteria;p__Firmicutes;c__Clostridia;o__Lachnospirales;f__Lachnospiraceae;g__Lachnospiraceae_NK4A136_group|0.9999664098803442|lev_6	97	Lachnospiraceae_NK4A136_group	4	0	0	NA	0	0
sFL16S_ASV816|d__Bacteria;p__Fusobacteriota;c__Fusobacteriia;o__Fusobacteriales;f__Fusobacteriaceae;g__Fusobacterium|0.9999999999993529|lev_6	97	Fusobacterium	15	0	0	NA	0	0
sFL16S_ASV817|d__Bacteria;p__Firmicutes;c__Clostridia;o__Lachnospirales;f__Lachnospiraceae;g__Lachnospiraceae_UCG-010;s__uncultured_bacterium|0.9999989744002421|lev_7	97	Lachnospiraceae_UCG-010	0	0	0	uncultured_bacterium	0	0
sFL16S_ASV818|d__Bacteria;p__Firmicutes;c__Clostridia;o__Lachnospirales;f__Lachnospiraceae;g__Blautia|0.9999972501003818|lev_6	97	Blautia	71	41	57.7465	NA	0	0
sFL16S_ASV819|d__Bacteria;p__Firmicutes;c__Clostridia;o__Lachnospirales;f__Lachnospiraceae;g__Blautia;s__human_gut|0.8752712818952539|lev_7	97	Blautia	31	26	83.871	human_gut	0	0
sFL16S_ASV820|d__Bacteria;p__Firmicutes;c__Clostridia;o__Lachnospirales;f__Lachnospiraceae;g__Dorea;s__Dorea_formicigenerans|0.9347897785971387|lev_7	97	Dorea	37	36	97.2973	Dorea_formicigenerans	28	75.6757
sFL16S_ASV821|d__Bacteria;p__Firmicutes;c__Clostridia;o__Lachnospirales;f__Lachnospiraceae;g__uncultured|0.7662093756657135|lev_6	97	uncultured	6	0	0	NA	0	0
sFL16S_ASV822|d__Bacteria;p__Firmicutes;c__Clostridia;o__Oscillospirales;f__Butyricicoccaceae;g__Butyricicoccus;s__uncultured_bacterium|0.7825992754625575|lev_7	97	Butyricicoccus	21	15	71.4286	uncultured_bacterium	0	0
sFL16S_ASV823|d__Bacteria;p__Desulfobacterota;c__Desulfovibrionia;o__Desulfovibrionales;f__Desulfovibrionaceae;g__Bilophila|0.9999999984613178|lev_6	97	Bilophila	4	4	100	NA	0	0
sFL16S_ASV824|d__Bacteria;p__Firmicutes;c__Clostridia;o__Christensenellales;f__Christensenellaceae;g__Christensenellaceae_R-7_group|0.99999573081328|lev_6	97	Christensenellaceae_R-7_group	0	0	0	NA	0	0
sFL16S_ASV825|d__Bacteria;p__Firmicutes;c__Clostridia;o__Lachnospirales;f__Lachnospiraceae;g__Lachnoclostridium;s__human_gut|0.9671148605330976|lev_7	97	Lachnoclostridium	5	0	0	human_gut	0	0
sFL16S_ASV826|d__Bacteria;p__Firmicutes;c__Clostridia;o__Lachnospirales;f__Lachnospiraceae;g__Blautia|0.9999911007623007|lev_6	97	Blautia	73	41	56.1644	NA	0	0
sFL16S_ASV827|d__Bacteria;p__Firmicutes;c__Clostridia;o__Lachnospirales;f__Lachnospiraceae;g__uncultured|0.8090791877390985|lev_6	97	uncultured	4	0	0	NA	0	0
sFL16S_ASV828|d__Bacteria;p__Firmicutes;c__Clostridia;o__Lachnospirales;f__Lachnospiraceae;g__Lachnospiraceae_NK4A136_group;s__uncultured_organism|0.7377440062041496|lev_7	97	Lachnospiraceae_NK4A136_group	4	0	0	uncultured_organism	0	0
sFL16S_ASV829|d__Bacteria;p__Firmicutes;c__Clostridia;o__Lachnospirales;f__Lachnospiraceae;g__Coprococcus;s__metagenome|0.999821409671139|lev_7	97	Coprococcus	2	2	100	metagenome	0	0
sFL16S_ASV830|d__Bacteria;p__Firmicutes;c__Clostridia;o__Lachnospirales;f__Lachnospiraceae;g__Blautia;s__metagenome|0.9039576450389009|lev_7	97	Blautia	47	43	91.4894	metagenome	0	0
sFL16S_ASV831|d__Bacteria;p__Firmicutes;c__Clostridia;o__Oscillospirales;f__Butyricicoccaceae;g__Butyricicoccus;s__uncultured_bacterium|0.8382125205778438|lev_7	97	Butyricicoccus	21	15	71.4286	uncultured_bacterium	0	0
sFL16S_ASV832|d__Bacteria;p__Firmicutes;c__Clostridia;o__Lachnospirales;f__Lachnospiraceae;g__Lachnoclostridium;s__uncultured_organism|0.8706157657082467|lev_7	97	Lachnoclostridium	5	0	0	uncultured_organism	0	0
sFL16S_ASV833|d__Bacteria;p__Firmicutes;c__Clostridia;o__Lachnospirales;f__Lachnospiraceae;g__uncultured;s__human_gut|0.9901290747562735|lev_7	97	uncultured	3	0	0	human_gut	0	0
sFL16S_ASV834|d__Bacteria;p__Firmicutes;c__Clostridia;o__Oscillospirales;f__Butyricicoccaceae;g__Butyricicoccus;s__uncultured_bacterium|0.9780938380243308|lev_7	97	Butyricicoccus	22	16	72.7273	uncultured_bacterium	0	0
sFL16S_ASV835|d__Bacteria;p__Actinobacteriota;c__Actinobacteria;o__Bifidobacteriales;f__Bifidobacteriaceae;g__Bifidobacterium;s__Bifidobacterium_longum|0.9684671372360283|lev_7	97	Bifidobacterium	232	0	0	Bifidobacterium_longum	0	0
sFL16S_ASV836|d__Bacteria;p__Proteobacteria;c__Gammaproteobacteria;o__Burkholderiales;f__Sutterellaceae;g__Parasutterella|0.9999999999971907|lev_6	97	Parasutterella	23	16	69.5652	NA	0	0
sFL16S_ASV837|d__Bacteria;p__Firmicutes;c__Negativicutes;o__Acidaminococcales;f__Acidaminococcaceae;g__Acidaminococcus;s__Acidaminococcus_fermentans|0.999781347719513|lev_7	97	Acidaminococcus	6	6	100	Acidaminococcus_fermentans	3	50
sFL16S_ASV838|d__Bacteria;p__Bacteroidota;c__Bacteroidia;o__Bacteroidales;f__Marinifilaceae;g__Butyricimonas|0.9999999993516713|lev_6	97	Butyricimonas	8	5	62.5	NA	0	0
sFL16S_ASV839|d__Bacteria;p__Bacteroidota;c__Bacteroidia;o__Bacteroidales;f__Barnesiellaceae;g__Barnesiella;s__uncultured_organism|0.8282849200099707|lev_7	97	Barnesiella	2	1	50	uncultured_organism	0	0
sFL16S_ASV840|d__Bacteria;p__Bacteroidota;c__Bacteroidia;o__Bacteroidales;f__Tannerellaceae;g__Parabacteroides;s__Parabacteroides_distasonis|0.9365756219883299|lev_7	97	Parabacteroides	98	95	96.9388	Parabacteroides_distasonis	80	81.6327
sFL16S_ASV841|d__Bacteria;p__Firmicutes;c__Clostridia;o__Lachnospirales;f__Lachnospiraceae;g__uncultured;s__metagenome|0.9923819861716474|lev_7	97	uncultured	3	0	0	metagenome	0	0
sFL16S_ASV842|d__Bacteria;p__Firmicutes;c__Clostridia;o__Oscillospirales;f__Butyricicoccaceae;g__Butyricicoccus|0.9999991645470719|lev_6	97	Butyricicoccus	21	15	71.4286	NA	0	0
sFL16S_ASV843|d__Bacteria;p__Firmicutes;c__Clostridia;o__Lachnospirales;f__Lachnospiraceae;g__Anaerostipes;s__Anaerostipes_hadrus|0.9711585006019331|lev_7	97	Anaerostipes	31	21	67.7419	Anaerostipes_hadrus	21	67.7419
sFL16S_ASV844|d__Bacteria;p__Firmicutes;c__Clostridia;o__Lachnospirales;f__Lachnospiraceae;g__Lachnoclostridium;s__[Clostridium]_bolteae|0.9985806719507222|lev_7	97	Lachnoclostridium	48	0	0	[Clostridium]_bolteae	7	14.5833
sFL16S_ASV845|d__Bacteria;p__Proteobacteria;c__Gammaproteobacteria;o__Burkholderiales;f__Sutterellaceae;g__Parasutterella|0.9999999999970854|lev_6	97	Parasutterella	23	16	69.5652	NA	0	0
sFL16S_ASV846|d__Bacteria;p__Firmicutes;c__Clostridia;o__Oscillospirales;f__Oscillospiraceae;g__Flavonifractor;s__uncultured_bacterium|0.9688759647345027|lev_7	97	Flavonifractor	30	19	63.3333	uncultured_bacterium	0	0
sFL16S_ASV847|d__Bacteria;p__Firmicutes;c__Clostridia;o__Lachnospirales;f__Lachnospiraceae;g__Blautia;s__human_gut|0.9203247094442139|lev_7	97	Blautia	29	24	82.7586	human_gut	0	0
sFL16S_ASV848|d__Bacteria;p__Firmicutes;c__Clostridia;o__Oscillospirales;f__Ruminococcaceae;g__Phocea;s__Anaerotruncus_sp.|0.9986589667052995|lev_7	97	Phocea	2	1	50	Anaerotruncus_sp.	0	0
sFL16S_ASV849|d__Bacteria;p__Firmicutes;c__Clostridia;o__Lachnospirales;f__Lachnospiraceae;g__uncultured;s__metagenome|0.9897385089763481|lev_7	97	uncultured	0	0	0	metagenome	0	0
sFL16S_ASV850|d__Bacteria;p__Firmicutes;c__Clostridia;o__Lachnospirales;f__Lachnospiraceae;g__uncultured;s__metagenome|0.8733859613789008|lev_7	97	uncultured	3	0	0	metagenome	0	0
sFL16S_ASV851|d__Bacteria;p__Firmicutes;c__Negativicutes;o__Veillonellales-Selenomonadales;f__Veillonellaceae;g__Veillonella|1.0000000000000069|lev_6	97	Veillonella	59	54	91.5254	NA	0	0
sFL16S_ASV852|d__Bacteria;p__Firmicutes;c__Clostridia;o__Lachnospirales;f__Lachnospiraceae;g__Blautia|0.9999957752505755|lev_6	97	Blautia	74	42	56.7568	NA	0	0
sFL16S_ASV853|d__Bacteria;p__Firmicutes;c__Clostridia;o__Lachnospirales;f__Lachnospiraceae;g__Blautia|0.999998017644016|lev_6	97	Blautia	76	43	56.5789	NA	0	0
sFL16S_ASV854|d__Bacteria;p__Firmicutes;c__Clostridia;o__Lachnospirales;f__Lachnospiraceae;g__[Ruminococcus]_torques_group|0.9999600153633558|lev_6	97	[Ruminococcus]_torques_group	40	0	0	NA	0	0
sFL16S_ASV855|d__Bacteria;p__Firmicutes;c__Clostridia;o__Lachnospirales;f__Lachnospiraceae;g__Roseburia|0.9995716453027562|lev_6	97	Roseburia	20	18	90	NA	0	0
sFL16S_ASV856|d__Bacteria;p__Firmicutes;c__Clostridia;o__Oscillospirales;f__Ruminococcaceae;g__Faecalibacterium|0.9999999345773376|lev_6	97	Faecalibacterium	87	85	97.7011	NA	0	0
sFL16S_ASV857|d__Bacteria;p__Firmicutes;c__Clostridia;o__Peptostreptococcales-Tissierellales;f__Peptostreptococcaceae;g__Romboutsia|0.9993252574581937|lev_6	97	Romboutsia	11	8	72.7273	NA	0	0
sFL16S_ASV858|d__Bacteria;p__Bacteroidota;c__Bacteroidia;o__Bacteroidales;f__Rikenellaceae;g__Alistipes;s__Alistipes_sp.|0.9824087462667132|lev_7	97	Alistipes	2	2	100	Alistipes_sp.	0	0
sFL16S_ASV859|d__Bacteria;p__Firmicutes;c__Clostridia;o__Christensenellales;f__Christensenellaceae;g__Christensenellaceae_R-7_group|0.9999969560224132|lev_6	97	Christensenellaceae_R-7_group	0	0	0	NA	0	0
sFL16S_ASV860|d__Bacteria;p__Bacteroidota;c__Bacteroidia;o__Bacteroidales;f__Tannerellaceae;g__Parabacteroides;s__Parabacteroides_goldsteinii|0.9998425893126957|lev_7	97	Parabacteroides	23	23	100	Parabacteroides_goldsteinii	18	78.2609
sFL16S_ASV861|d__Bacteria;p__Proteobacteria;c__Gammaproteobacteria;o__Burkholderiales;f__Sutterellaceae;g__Sutterella;s__Sutterella_wadsworthensis|0.9956312792147746|lev_7	97	Sutterella	24	24	100	Sutterella_wadsworthensis	22	91.6667
sFL16S_ASV862|d__Bacteria;p__Firmicutes;c__Clostridia;o__Lachnospirales;f__Lachnospiraceae;g__Blautia;s__Blautia_sp.|0.9922537283881581|lev_7	97	Blautia	10	4	40	Blautia_sp.	0	0
sFL16S_ASV864|d__Bacteria;p__Firmicutes;c__Clostridia;o__Oscillospirales;f__Butyricicoccaceae;g__Butyricicoccus;s__uncultured_bacterium|0.9598021363314873|lev_7	97	Butyricicoccus	20	15	75	uncultured_bacterium	0	0
sFL16S_ASV865|d__Bacteria;p__Firmicutes;c__Clostridia;o__Lachnospirales;f__Lachnospiraceae;g__uncultured;s__metagenome|0.9925884325043243|lev_7	97	uncultured	2	0	0	metagenome	0	0
sFL16S_ASV866|d__Bacteria;p__Firmicutes;c__Clostridia;o__Oscillospirales;f__Ruminococcaceae;g__Subdoligranulum|0.9999187144236564|lev_6	97	Subdoligranulum	2	1	50	NA	0	0
sFL16S_ASV867|d__Bacteria;p__Firmicutes;c__Clostridia;o__Lachnospirales;f__Lachnospiraceae;g__Coprococcus|0.9999956546669974|lev_6	97	Coprococcus	21	20	95.2381	NA	0	0
sFL16S_ASV868|d__Bacteria;p__Firmicutes;c__Clostridia;o__Lachnospirales;f__Lachnospiraceae;g__GCA-900066755;s__uncultured_bacterium|0.9994576626420422|lev_7	97	GCA-900066755	2	0	0	uncultured_bacterium	0	0
sFL16S_ASV869|d__Bacteria;p__Bacteroidota;c__Bacteroidia;o__Bacteroidales;f__Tannerellaceae;g__Parabacteroides;s__Parabacteroides_distasonis|0.781248261700184|lev_7	97	Parabacteroides	96	93	96.875	Parabacteroides_distasonis	78	81.25
sFL16S_ASV870|d__Bacteria;p__Bacteroidota;c__Bacteroidia;o__Bacteroidales;f__Tannerellaceae;g__Parabacteroides|0.9999999999765251|lev_6	97	Parabacteroides	95	92	96.8421	NA	0	0
sFL16S_ASV871|d__Bacteria;p__Bacteroidota;c__Bacteroidia;o__Bacteroidales;f__Bacteroidaceae;g__Bacteroides;s__Bacteroides_cellulosilyticus|0.9966124030602024|lev_7	97	Bacteroides	25	25	100	Bacteroides_cellulosilyticus	16	64
sFL16S_ASV872|d__Bacteria;p__Firmicutes;c__Clostridia;o__Oscillospirales;f__Butyricicoccaceae;g__Butyricicoccus;s__uncultured_bacterium|0.9606830121941017|lev_7	97	Butyricicoccus	16	12	75	uncultured_bacterium	0	0
sFL16S_ASV873|d__Bacteria;p__Firmicutes;c__Clostridia;o__Lachnospirales;f__Lachnospiraceae;g__Lachnospiraceae_UCG-004;s__uncultured_organism|0.7434079981711676|lev_7	97	Lachnospiraceae_UCG-004	15	0	0	uncultured_organism	0	0
sFL16S_ASV874|d__Bacteria;p__Firmicutes;c__Clostridia;o__Lachnospirales;f__Lachnospiraceae;g__[Eubacterium]_hallii_group|0.9999999981360127|lev_6	97	[Eubacterium]_hallii_group	9	0	0	NA	0	0
sFL16S_ASV875|d__Bacteria;p__Firmicutes;c__Clostridia;o__Lachnospirales;f__Lachnospiraceae;g__uncultured;s__Faecalimonas_umbilicata|0.9970050838613038|lev_7	97	uncultured	13	0	0	Faecalimonas_umbilicata	2	15.3846
sFL16S_ASV876|d__Bacteria;p__Firmicutes;c__Clostridia;o__Lachnospirales;f__Lachnospiraceae;g__Lachnospiraceae_UCG-004;s__uncultured_organism|0.884247217350365|lev_7	97	Lachnospiraceae_UCG-004	14	0	0	uncultured_organism	0	0
sFL16S_ASV878|d__Bacteria;p__Firmicutes;c__Clostridia;o__Lachnospirales;f__Lachnospiraceae;g__Lachnospiraceae_UCG-010;s__uncultured_bacterium|0.9999989246891329|lev_7	97	Lachnospiraceae_UCG-010	0	0	0	uncultured_bacterium	0	0
sFL16S_ASV879|d__Bacteria;p__Actinobacteriota;c__Actinobacteria;o__Bifidobacteriales;f__Bifidobacteriaceae;g__Bifidobacterium;s__Bifidobacterium_adolescentis|0.9685109704977439|lev_7	97	Bifidobacterium	55	0	0	Bifidobacterium_adolescentis	0	0
sFL16S_ASV880|d__Bacteria;p__Firmicutes;c__Clostridia;o__Lachnospirales;f__Lachnospiraceae;g__uncultured|0.824516208651859|lev_6	97	uncultured	6	0	0	NA	0	0
sFL16S_ASV881|d__Bacteria;p__Firmicutes;c__Negativicutes;o__Veillonellales-Selenomonadales;f__Veillonellaceae;g__Allisonella;s__uncultured_bacterium|0.8478950369356059|lev_7	97	Allisonella	1	1	100	uncultured_bacterium	0	0
sFL16S_ASV882|d__Bacteria;p__Firmicutes;c__Clostridia;o__Lachnospirales;f__Lachnospiraceae;g__Blautia|0.9999978442045495|lev_6	97	Blautia	37	29	78.3784	NA	0	0
sFL16S_ASV883|d__Bacteria;p__Firmicutes;c__Clostridia;o__Lachnospirales;f__Lachnospiraceae;g__Agathobacter;s__Eubacterium_ramulus|0.9999773956356248|lev_7	97	Agathobacter	11	0	0	Eubacterium_ramulus	9	81.8182
sFL16S_ASV884|d__Bacteria;p__Firmicutes;c__Clostridia;o__Lachnospirales;f__Lachnospiraceae;g__uncultured;s__uncultured_Eubacterium|0.9992525949172397|lev_7	97	uncultured	6	0	0	uncultured_Eubacterium	0	0
sFL16S_ASV885|d__Bacteria;p__Firmicutes;c__Clostridia;o__Oscillospirales;f__Oscillospiraceae;g__UCG-005;s__uncultured_organism|0.7194430887881931|lev_7	97	UCG-005	0	0	0	uncultured_organism	0	0
sFL16S_ASV886|d__Bacteria;p__Firmicutes;c__Negativicutes;o__Veillonellales-Selenomonadales;f__Veillonellaceae;g__Veillonella;s__Veillonella_dispar|0.8155544102794824|lev_7	97	Veillonella	59	54	91.5254	Veillonella_dispar	8	13.5593
sFL16S_ASV887|d__Bacteria;p__Bacteroidota;c__Bacteroidia;o__Bacteroidales;f__Tannerellaceae;g__Parabacteroides|0.9999999999733751|lev_6	97	Parabacteroides	96	93	96.875	NA	0	0
sFL16S_ASV888|d__Bacteria;p__Firmicutes;c__Clostridia;o__Lachnospirales;f__Lachnospiraceae;g__Tyzzerella;s__Tyzzerella_sp.|0.9955007078090664|lev_7	97	Tyzzerella	5	3	60	Tyzzerella_sp.	0	0
sFL16S_ASV889|d__Bacteria;p__Firmicutes;c__Clostridia;o__Lachnospirales;f__Lachnospiraceae;g__Lachnoclostridium;s__uncultured_organism|0.7808758801401531|lev_7	97	Lachnoclostridium	5	0	0	uncultured_organism	0	0
sFL16S_ASV890|d__Bacteria;p__Firmicutes;c__Clostridia;o__Christensenellales;f__Christensenellaceae;g__Christensenella;s__Christensenella_minuta|0.7737585310071867|lev_7	97	Christensenella	9	8	88.8889	Christensenella_minuta	5	55.5556
sFL16S_ASV891|d__Bacteria;p__Firmicutes;c__Clostridia;o__Lachnospirales;f__Lachnospiraceae;g__Blautia;s__metagenome|0.9410674621524383|lev_7	97	Blautia	7	5	71.4286	metagenome	0	0
sFL16S_ASV892|d__Bacteria;p__Firmicutes;c__Clostridia;o__Lachnospirales;f__Lachnospiraceae;g__Blautia;s__human_gut|0.7495305236345732|lev_7	97	Blautia	32	28	87.5	human_gut	0	0
sFL16S_ASV893|d__Bacteria;p__Firmicutes;c__Clostridia;o__Lachnospirales;f__Lachnospiraceae;g__Lachnoclostridium;s__[Clostridium_asparagiforme]|0.997902369175876|lev_7	97	Lachnoclostridium	23	0	0	[Clostridium_asparagiforme]	0	0
sFL16S_ASV894|d__Bacteria;p__Firmicutes;c__Clostridia;o__Lachnospirales;f__Lachnospiraceae;g__Blautia;s__metagenome|0.9697916003252312|lev_7	97	Blautia	8	8	100	metagenome	0	0
sFL16S_ASV895|d__Bacteria;p__Firmicutes;c__Clostridia;o__Lachnospirales;f__Lachnospiraceae;g__Blautia|0.9999978198025273|lev_6	97	Blautia	76	43	56.5789	NA	0	0
sFL16S_ASV896|d__Bacteria;p__Firmicutes;c__Clostridia;o__Oscillospirales;f__Ruminococcaceae;g__[Eubacterium]_siraeum_group;s__[Eubacterium]_siraeum|0.9996245437110381|lev_7	97	[Eubacterium]_siraeum_group	2	0	0	[Eubacterium]_siraeum	2	100
sFL16S_ASV897|d__Bacteria;p__Firmicutes;c__Negativicutes;o__Veillonellales-Selenomonadales;f__Veillonellaceae;g__Veillonella;s__Veillonella_dispar|0.8249053164198218|lev_7	97	Veillonella	59	54	91.5254	Veillonella_dispar	8	13.5593
sFL16S_ASV898|d__Bacteria;p__Firmicutes;c__Clostridia;o__Lachnospirales;f__Lachnospiraceae;g__Blautia|0.99999369284754|lev_6	97	Blautia	72	41	56.9444	NA	0	0
sFL16S_ASV899|d__Bacteria;p__Firmicutes;c__Clostridia;o__Lachnospirales;f__Lachnospiraceae;g__Blautia;s__metagenome|0.9775129879317229|lev_7	97	Blautia	10	8	80	metagenome	0	0
sFL16S_ASV900|d__Bacteria;p__Firmicutes;c__Clostridia;o__Lachnospirales;f__Lachnospiraceae;g__uncultured;s__metagenome|0.9879132677056894|lev_7	97	uncultured	2	0	0	metagenome	0	0
sFL16S_ASV901|d__Bacteria;p__Firmicutes;c__Clostridia;o__Lachnospirales;f__Lachnospiraceae;g__Lachnospiraceae_UCG-004;s__uncultured_organism|0.8800246907809985|lev_7	97	Lachnospiraceae_UCG-004	14	0	0	uncultured_organism	0	0
sFL16S_ASV902|d__Bacteria;p__Firmicutes;c__Clostridia;o__Lachnospirales;f__Lachnospiraceae;g__Dorea;s__Dorea_formicigenerans|0.9105559335698773|lev_7	97	Dorea	43	42	97.6744	Dorea_formicigenerans	28	65.1163
sFL16S_ASV903|d__Bacteria;p__Firmicutes;c__Negativicutes;o__Veillonellales-Selenomonadales;f__Selenomonadaceae;g__Mitsuokella;s__uncultured_bacterium|0.8659887407723376|lev_7	97	Mitsuokella	3	3	100	uncultured_bacterium	0	0
sFL16S_ASV904|d__Bacteria;p__Bacteroidota;c__Bacteroidia;o__Bacteroidales;f__Tannerellaceae;g__Parabacteroides;s__Parabacteroides_distasonis|0.9768675840721538|lev_7	97	Parabacteroides	97	94	96.9072	Parabacteroides_distasonis	79	81.4433
sFL16S_ASV905|d__Bacteria;p__Firmicutes;c__Clostridia;o__Lachnospirales;f__Lachnospiraceae;g__Lachnoclostridium;s__[Clostridium]_glycyrrhizinilyticum|0.9992922827091771|lev_7	97	Lachnoclostridium	3	0	0	[Clostridium]_glycyrrhizinilyticum	0	0
sFL16S_ASV906|d__Bacteria;p__Firmicutes;c__Clostridia;o__Lachnospirales;f__Lachnospiraceae;g__Lachnospiraceae_UCG-010|0.9999601112649977|lev_6	97	Lachnospiraceae_UCG-010	0	0	0	NA	0	0
sFL16S_ASV907|d__Bacteria;p__Firmicutes;c__Clostridia;o__Lachnospirales;f__Lachnospiraceae;g__uncultured|0.7800964156211021|lev_6	97	uncultured	4	0	0	NA	0	0
sFL16S_ASV908|d__Bacteria;p__Firmicutes;c__Clostridia;o__Lachnospirales;f__Lachnospiraceae;g__Lachnoclostridium;s__[Clostridium]_bolteae|0.9992150304492176|lev_7	97	Lachnoclostridium	50	0	0	[Clostridium]_bolteae	7	14
sFL16S_ASV909|d__Bacteria;p__Firmicutes;c__Clostridia;o__Lachnospirales;f__Lachnospiraceae;g__[Eubacterium]_hallii_group;s__[Eubacterium]_hallii|0.746121532446348|lev_7	97	[Eubacterium]_hallii_group	9	0	0	[Eubacterium]_hallii	0	0
sFL16S_ASV910|d__Bacteria;p__Firmicutes;c__Clostridia;o__Lachnospirales;f__Lachnospiraceae;g__uncultured|0.7583777625801473|lev_6	97	uncultured	6	0	0	NA	0	0
sFL16S_ASV911|d__Bacteria;p__Firmicutes;c__Clostridia;o__Oscillospirales;f__[Eubacterium]_coprostanoligenes_group;g__[Eubacterium]_coprostanoligenes_group;s__gut_metagenome|0.9927054467959431|lev_7	97	[Eubacterium]_coprostanoligenes_group	0	0	0	gut_metagenome	0	0
sFL16S_ASV912|d__Bacteria;p__Firmicutes;c__Clostridia;o__Monoglobales;f__Monoglobaceae;g__Monoglobus;s__Monoglobus_pectinilyticus|0.9310095928075166|lev_7	97	Monoglobus	2	0	0	Monoglobus_pectinilyticus	0	0
sFL16S_ASV913|d__Bacteria;p__Firmicutes;c__Clostridia;o__Lachnospirales;f__Lachnospiraceae;g__Blautia;s__uncultured_organism|0.9020278911757555|lev_7	97	Blautia	8	5	62.5	uncultured_organism	0	0
sFL16S_ASV914|d__Bacteria;p__Firmicutes;c__Clostridia;o__Lachnospirales;f__Lachnospiraceae;g__uncultured;s__uncultured_Eubacterium|0.9992474187040931|lev_7	97	uncultured	4	0	0	uncultured_Eubacterium	0	0
sFL16S_ASV915|d__Bacteria;p__Firmicutes;c__Clostridia;o__Lachnospirales;f__Lachnospiraceae;g__Lachnospira;s__human_gut|0.9328112451708377|lev_7	97	Lachnospira	5	2	40	human_gut	0	0
sFL16S_ASV916|d__Bacteria;p__Firmicutes;c__Clostridia;o__Lachnospirales;f__Lachnospiraceae;g__Anaerostipes;s__Anaerostipes_hadrus|0.979039205641023|lev_7	97	Anaerostipes	31	21	67.7419	Anaerostipes_hadrus	21	67.7419
sFL16S_ASV917|d__Bacteria;p__Actinobacteriota;c__Actinobacteria;o__Bifidobacteriales;f__Bifidobacteriaceae;g__Bifidobacterium;s__Bifidobacterium_longum|0.9880607190836165|lev_7	97	Bifidobacterium	233	0	0	Bifidobacterium_longum	0	0
sFL16S_ASV918|d__Bacteria;p__Firmicutes;c__Clostridia;o__Lachnospirales;f__Lachnospiraceae;g__Dorea;s__Dorea_formicigenerans|0.9264585347152663|lev_7	97	Dorea	37	36	97.2973	Dorea_formicigenerans	28	75.6757
sFL16S_ASV919|d__Bacteria;p__Firmicutes;c__Clostridia;o__Oscillospirales;f__Oscillospiraceae;g__UCG-005;s__gut_metagenome|0.9752313193206933|lev_7	97	UCG-005	0	0	0	gut_metagenome	0	0
sFL16S_ASV920|d__Bacteria;p__Firmicutes;c__Bacilli;o__Lactobacillales;f__Streptococcaceae;g__Streptococcus;s__Streptococcus_parasanguinis|0.9609594709669653|lev_7	97	Streptococcus	192	184	95.8333	Streptococcus_parasanguinis	55	28.6458
sFL16S_ASV921|d__Bacteria;p__Firmicutes;c__Clostridia;o__Lachnospirales;f__Lachnospiraceae;g__uncultured;s__metagenome|0.9764930955293891|lev_7	97	uncultured	2	0	0	metagenome	0	0
sFL16S_ASV922|d__Bacteria;p__Firmicutes;c__Clostridia;o__Lachnospirales;f__Lachnospiraceae;g__Hungatella;s__uncultured_bacterium|0.7484242742033628|lev_7	97	Hungatella	16	15	93.75	uncultured_bacterium	0	0
sFL16S_ASV923|d__Bacteria;p__Firmicutes;c__Clostridia;o__Oscillospirales;f__[Eubacterium]_coprostanoligenes_group;g__[Eubacterium]_coprostanoligenes_group;s__metagenome|0.9983152021635239|lev_7	97	[Eubacterium]_coprostanoligenes_group	0	0	0	metagenome	0	0
sFL16S_ASV924|d__Bacteria;p__Firmicutes;c__Clostridia;o__Lachnospirales;f__Lachnospiraceae;g__Roseburia;s__Roseburia_intestinalis|0.996454756802839|lev_7	97	Roseburia	18	16	88.8889	Roseburia_intestinalis	9	50
sFL16S_ASV925|d__Bacteria;p__Firmicutes;c__Clostridia;o__Lachnospirales;f__Lachnospiraceae;g__Lachnospira;s__gut_metagenome|0.8390445189933154|lev_7	97	Lachnospira	0	0	0	gut_metagenome	0	0
sFL16S_ASV926|d__Bacteria;p__Firmicutes;c__Clostridia;o__Lachnospirales;f__Lachnospiraceae;g__Blautia|0.9999807122189257|lev_6	97	Blautia	75	42	56	NA	0	0
sFL16S_ASV927|d__Bacteria;p__Firmicutes;c__Clostridia;o__Lachnospirales;f__Lachnospiraceae;g__Lachnoclostridium;s__[Clostridium]_glycyrrhizinilyticum|0.9997416948534142|lev_7	97	Lachnoclostridium	3	0	0	[Clostridium]_glycyrrhizinilyticum	0	0
sFL16S_ASV928|d__Bacteria;p__Firmicutes;c__Clostridia;o__Lachnospirales;f__Lachnospiraceae;g__[Ruminococcus]_torques_group;s__Ruminococcus_sp.|0.9993353415150154|lev_7	97	[Ruminococcus]_torques_group	1	0	0	Ruminococcus_sp.	1	100
sFL16S_ASV929|d__Bacteria;p__Firmicutes;c__Clostridia;o__Lachnospirales;f__Lachnospiraceae;g__Lachnoclostridium|0.723784987103989|lev_6	97	Lachnoclostridium	0	0	0	NA	0	0
sFL16S_ASV930|d__Bacteria;p__Firmicutes;c__Clostridia;o__Lachnospirales;f__Lachnospiraceae;g__uncultured|0.754777588987086|lev_6	97	uncultured	4	0	0	NA	0	0
sFL16S_ASV931|d__Bacteria;p__Firmicutes;c__Clostridia;o__Lachnospirales;f__Lachnospiraceae;g__Lachnospiraceae_UCG-010;s__uncultured_bacterium|0.9999994657471524|lev_7	97	Lachnospiraceae_UCG-010	0	0	0	uncultured_bacterium	0	0
sFL16S_ASV932|d__Bacteria;p__Proteobacteria;c__Gammaproteobacteria;o__Pasteurellales;f__Pasteurellaceae;g__Haemophilus;s__Haemophilus_parainfluenzae|0.964097523844291|lev_7	97	Haemophilus	49	49	100	Haemophilus_parainfluenzae	35	71.4286
sFL16S_ASV933|d__Bacteria;p__Firmicutes;c__Clostridia;o__Oscillospirales;f__Ruminococcaceae;g__Incertae_Sedis;s__[Clostridium]_leptum|0.9979597434484884|lev_7	97	Incertae_Sedis	5	0	0	[Clostridium]_leptum	5	100
sFL16S_ASV934|d__Bacteria;p__Firmicutes;c__Clostridia;o__Oscillospirales;f__Oscillospiraceae;g__Oscillibacter;s__Oscillibacter_sp.|0.9108665744385706|lev_7	97	Oscillibacter	5	2	40	Oscillibacter_sp.	0	0
sFL16S_ASV935|d__Bacteria;p__Firmicutes;c__Clostridia;o__Lachnospirales;f__Lachnospiraceae;g__[Eubacterium]_ruminantium_group;s__uncultured_bacterium|0.8007474958924395|lev_7	97	[Eubacterium]_ruminantium_group	8	0	0	uncultured_bacterium	0	0
sFL16S_ASV936|d__Bacteria;p__Firmicutes;c__Clostridia;o__Lachnospirales;f__Lachnospiraceae;g__Blautia|0.9999937630044871|lev_6	97	Blautia	74	41	55.4054	NA	0	0
sFL16S_ASV937|d__Bacteria;p__Firmicutes;c__Clostridia;o__Lachnospirales;f__Lachnospiraceae;g__Blautia|0.9993154222453955|lev_6	97	Blautia	2	2	100	NA	0	0
sFL16S_ASV938|d__Bacteria;p__Firmicutes;c__Clostridia;o__Lachnospirales;f__Lachnospiraceae;g__Blautia;s__Blautia_sp.|0.9256337485080768|lev_7	97	Blautia	10	4	40	Blautia_sp.	0	0
sFL16S_ASV939|d__Bacteria;p__Firmicutes;c__Clostridia;o__Lachnospirales;f__Lachnospiraceae;g__Blautia|0.9999990017684481|lev_6	97	Blautia	75	42	56	NA	0	0
sFL16S_ASV940|d__Bacteria;p__Firmicutes;c__Clostridia;o__Christensenellales;f__Christensenellaceae;g__Christensenellaceae_R-7_group|0.9999956317541786|lev_6	97	Christensenellaceae_R-7_group	0	0	0	NA	0	0
sFL16S_ASV941|d__Bacteria;p__Proteobacteria;c__Gammaproteobacteria;o__Pasteurellales;f__Pasteurellaceae;g__Haemophilus;s__Haemophilus_parainfluenzae|0.9158373522120177|lev_7	97	Haemophilus	49	49	100	Haemophilus_parainfluenzae	35	71.4286
sFL16S_ASV942|d__Bacteria;p__Bacteroidota;c__Bacteroidia;o__Bacteroidales;f__Rikenellaceae;g__Alistipes;s__Alistipes_onderdonkii|0.9986619279300188|lev_7	97	Alistipes	18	13	72.2222	Alistipes_onderdonkii	7	38.8889
sFL16S_ASV943|d__Bacteria;p__Firmicutes;c__Clostridia;o__Oscillospirales;f__Oscillospiraceae;g__Oscillibacter;s__human_gut|0.9976410599211424|lev_7	97	Oscillibacter	0	0	0	human_gut	0	0
sFL16S_ASV944|d__Bacteria;p__Bacteroidota;c__Bacteroidia;o__Bacteroidales;f__Rikenellaceae;g__Alistipes;s__Alistipes_sp.|0.9978757641228528|lev_7	97	Alistipes	6	5	83.3333	Alistipes_sp.	5	83.3333
sFL16S_ASV945|d__Bacteria;p__Firmicutes;c__Clostridia;o__Lachnospirales;f__Lachnospiraceae;g__Blautia|0.9999953571739029|lev_6	97	Blautia	74	42	56.7568	NA	0	0
sFL16S_ASV946|d__Bacteria;p__Firmicutes;c__Clostridia;o__Oscillospirales;f__Ruminococcaceae;g__[Eubacterium]_siraeum_group;s__[Eubacterium]_siraeum|0.9996189930716655|lev_7	97	[Eubacterium]_siraeum_group	2	0	0	[Eubacterium]_siraeum	2	100
sFL16S_ASV947|d__Bacteria;p__Firmicutes;c__Clostridia;o__Oscillospirales;f__Oscillospiraceae;g__UCG-005;s__uncultured_bacterium|0.7637358166551867|lev_7	97	UCG-005	0	0	0	uncultured_bacterium	0	0
sFL16S_ASV948|d__Bacteria;p__Firmicutes;c__Clostridia;o__Peptostreptococcales-Tissierellales;f__Peptostreptococcaceae;g__Romboutsia|0.9990773766310304|lev_6	97	Romboutsia	8	6	75	NA	0	0
sFL16S_ASV949|d__Bacteria;p__Firmicutes;c__Clostridia;o__Oscillospirales;f__Oscillospiraceae;g__UCG-002;s__gut_metagenome|0.9615388008136702|lev_7	97	UCG-002	0	0	0	gut_metagenome	0	0
sFL16S_ASV950|d__Bacteria;p__Bacteroidota;c__Bacteroidia;o__Bacteroidales;f__Tannerellaceae;g__Parabacteroides;s__Parabacteroides_distasonis|0.9628140724598974|lev_7	97	Parabacteroides	97	94	96.9072	Parabacteroides_distasonis	79	81.4433
sFL16S_ASV951|d__Bacteria;p__Firmicutes;c__Bacilli;o__Lactobacillales;f__Lactobacillaceae;g__Lactobacillus;s__Lactobacillus_iners|0.9999999330362948|lev_7	97	Lactobacillus	30	29	96.6667	Lactobacillus_iners	29	96.6667
sFL16S_ASV952|d__Bacteria;p__Firmicutes;c__Clostridia;o__Lachnospirales;f__Lachnospiraceae;g__[Ruminococcus]_torques_group;s__Ruminococcus_sp.|0.998122911098011|lev_7	97	[Ruminococcus]_torques_group	0	0	0	Ruminococcus_sp.	0	0
sFL16S_ASV953|d__Bacteria;p__Firmicutes;c__Bacilli;o__Erysipelotrichales;f__Erysipelotrichaceae;g__Dielma;s__Dielma_fastidiosa|0.9998864297707162|lev_7	97	Dielma	5	4	80	Dielma_fastidiosa	4	80
sFL16S_ASV954|d__Bacteria;p__Firmicutes;c__Clostridia;o__Lachnospirales;f__Lachnospiraceae;g__Blautia|0.9996852295947316|lev_6	97	Blautia	2	2	100	NA	0	0
sFL16S_ASV955|d__Bacteria;p__Firmicutes;c__Clostridia;o__Oscillospirales;f__[Clostridium]_methylpentosum_group;g__[Clostridium]_methylpentosum_group;s__Ruminococcus_sp.|0.9999987366967694|lev_7	97	[Clostridium]_methylpentosum_group	2	0	0	Ruminococcus_sp.	0	0
sFL16S_ASV956|d__Bacteria;p__Firmicutes;c__Clostridia;o__Lachnospirales;f__Lachnospiraceae;g__[Ruminococcus]_torques_group;s__Ruminococcus_sp.|0.9995858521619572|lev_7	97	[Ruminococcus]_torques_group	1	0	0	Ruminococcus_sp.	1	100
sFL16S_ASV957|d__Bacteria;p__Firmicutes;c__Clostridia;o__Lachnospirales;f__Lachnospiraceae;g__Lachnoclostridium|0.9999790836915995|lev_6	97	Lachnoclostridium	19	0	0	NA	0	0
sFL16S_ASV958|d__Bacteria;p__Firmicutes;c__Clostridia;o__Lachnospirales;f__Lachnospiraceae;g__Blautia;s__metagenome|0.9387061951975884|lev_7	97	Blautia	7	5	71.4286	metagenome	0	0
sFL16S_ASV959|d__Bacteria;p__Firmicutes;c__Clostridia;o__Oscillospirales;f__Ruminococcaceae;g__uncultured;s__human_gut|0.8138298342493949|lev_7	97	uncultured	0	0	0	human_gut	0	0
sFL16S_ASV960|d__Bacteria;p__Firmicutes;c__Clostridia;o__Peptostreptococcales-Tissierellales;f__Anaerovoracaceae;g__Family_XIII_AD3011_group;s__uncultured_organism|0.9997290777608231|lev_7	97	Family_XIII_AD3011_group	0	0	0	uncultured_organism	0	0
sFL16S_ASV961|d__Bacteria;p__Bacteroidota;c__Bacteroidia;o__Bacteroidales;f__Marinifilaceae;g__Butyricimonas|0.9999999992006032|lev_6	97	Butyricimonas	8	5	62.5	NA	0	0
sFL16S_ASV962|d__Bacteria;p__Firmicutes;c__Clostridia;o__Lachnospirales;f__Lachnospiraceae;g__Lachnospiraceae_UCG-004;s__uncultured_organism|0.7342282441224594|lev_7	97	Lachnospiraceae_UCG-004	14	0	0	uncultured_organism	0	0
sFL16S_ASV963|d__Bacteria;p__Verrucomicrobiota;c__Verrucomicrobiae;o__Verrucomicrobiales;f__Akkermansiaceae;g__Akkermansia;s__Akkermansia_muciniphila|0.9952606453181587|lev_7	97	Akkermansia	195	190	97.4359	Akkermansia_muciniphila	119	61.0256
sFL16S_ASV964|d__Bacteria;p__Firmicutes;c__Clostridia;o__Lachnospirales;f__Lachnospiraceae;g__Blautia|0.9999939094083604|lev_6	97	Blautia	70	41	58.5714	NA	0	0
sFL16S_ASV965|d__Bacteria;p__Firmicutes;c__Clostridia;o__Lachnospirales;f__Lachnospiraceae;g__Lachnospiraceae_UCG-001;s__metagenome|0.993098417023651|lev_7	97	Lachnospiraceae_UCG-001	4	0	0	metagenome	0	0
sFL16S_ASV966|d__Bacteria;p__Firmicutes;c__Clostridia;o__Lachnospirales;f__Lachnospiraceae;g__Blautia|0.9999924838838488|lev_6	97	Blautia	36	30	83.3333	NA	0	0
sFL16S_ASV967|d__Bacteria;p__Firmicutes;c__Clostridia;o__Oscillospirales;f__[Eubacterium]_coprostanoligenes_group;g__[Eubacterium]_coprostanoligenes_group;s__gut_metagenome|0.9908548847504705|lev_7	97	[Eubacterium]_coprostanoligenes_group	0	0	0	gut_metagenome	0	0
sFL16S_ASV968|d__Bacteria;p__Firmicutes;c__Clostridia;o__Oscillospirales;f__Oscillospiraceae;g__Flavonifractor;s__Flavonifractor_plautii|0.9125569095627333|lev_7	97	Flavonifractor	33	21	63.6364	Flavonifractor_plautii	16	48.4848
sFL16S_ASV969|d__Bacteria;p__Firmicutes;c__Clostridia;o__Lachnospirales;f__Lachnospiraceae;g__Blautia;s__metagenome|0.9094268544568253|lev_7	97	Blautia	46	42	91.3043	metagenome	0	0
sFL16S_ASV970|d__Bacteria;p__Firmicutes;c__Clostridia;o__Oscillospirales;f__Ruminococcaceae;g__Ruminococcus|0.9961288921033524|lev_6	97	Ruminococcus	29	28	96.5517	NA	0	0
sFL16S_ASV971|d__Bacteria;p__Firmicutes;c__Clostridia;o__Lachnospirales;f__Lachnospiraceae;g__Agathobacter;s__Eubacterium_ramulus|0.9937346029482649|lev_7	97	Agathobacter	11	0	0	Eubacterium_ramulus	9	81.8182
sFL16S_ASV972|d__Bacteria;p__Firmicutes;c__Clostridia;o__Oscillospirales;f__Oscillospiraceae;g__uncultured;s__uncultured_rumen|0.7145088591035488|lev_7	97	uncultured	0	0	0	uncultured_rumen	0	0
sFL16S_ASV973|d__Bacteria;p__Bacteroidota;c__Bacteroidia;o__Bacteroidales;f__Marinifilaceae;g__Odoribacter;s__Odoribacter_splanchnicus|0.9999384779491862|lev_7	97	Odoribacter	23	23	100	Odoribacter_splanchnicus	23	100
sFL16S_ASV974|d__Bacteria;p__Firmicutes;c__Clostridia;o__Lachnospirales;f__Lachnospiraceae;g__uncultured;s__metagenome|0.9941441653014975|lev_7	97	uncultured	2	0	0	metagenome	0	0
sFL16S_ASV975|d__Bacteria;p__Firmicutes;c__Clostridia;o__Oscillospirales;f__Butyricicoccaceae;g__UCG-009;s__uncultured_bacterium|0.8952359933570829|lev_7	97	UCG-009	0	0	0	uncultured_bacterium	0	0
sFL16S_ASV976|d__Bacteria;p__Firmicutes;c__Clostridia;o__Oscillospirales;f__Ruminococcaceae;g__Ruminococcus;s__metagenome|0.7496292174590831|lev_7	97	Ruminococcus	5	2	40	metagenome	0	0
sFL16S_ASV978|d__Bacteria;p__Firmicutes;c__Bacilli;o__Lactobacillales;f__Streptococcaceae;g__Streptococcus;s__Streptococcus_parasanguinis|0.9744269160554019|lev_7	97	Streptococcus	216	209	96.7593	Streptococcus_parasanguinis	55	25.463
sFL16S_ASV979|d__Bacteria;p__Firmicutes;c__Clostridia;o__Oscillospirales;f__Butyricicoccaceae;g__UCG-009;s__uncultured_bacterium|0.8273145483408847|lev_7	97	UCG-009	0	0	0	uncultured_bacterium	0	0
sFL16S_ASV980|d__Bacteria;p__Fusobacteriota;c__Fusobacteriia;o__Fusobacteriales;f__Fusobacteriaceae;g__Fusobacterium;s__Fusobacterium_ulcerans|0.7746133136976678|lev_7	97	Fusobacterium	15	0	0	Fusobacterium_ulcerans	0	0
sFL16S_ASV981|d__Bacteria;p__Firmicutes;c__Clostridia;o__Lachnospirales;f__Lachnospiraceae;g__[Eubacterium]_ventriosum_group;s__uncultured_Lachnospiraceae|0.9963117455001438|lev_7	97	[Eubacterium]_ventriosum_group	14	0	0	uncultured_Lachnospiraceae	0	0
sFL16S_ASV982|d__Bacteria;p__Firmicutes;c__Bacilli;o__Erysipelotrichales;f__Erysipelotrichaceae;g__Holdemania;s__Holdemania_massiliensis|0.9999879967384309|lev_7	97	Holdemania	10	10	100	Holdemania_massiliensis	7	70
sFL16S_ASV983|d__Bacteria;p__Verrucomicrobiota;c__Lentisphaeria;o__Victivallales;f__Victivallaceae;g__Victivallis;s__Victivallales_bacterium|0.9848016277635999|lev_7	97	Victivallis	1	0	0	Victivallales_bacterium	0	0
sFL16S_ASV984|d__Bacteria;p__Firmicutes;c__Clostridia;o__Lachnospirales;f__Lachnospiraceae;g__Lachnospiraceae_UCG-001;s__metagenome|0.9957490587800967|lev_7	97	Lachnospiraceae_UCG-001	4	0	0	metagenome	0	0
sFL16S_ASV985|d__Bacteria;p__Firmicutes;c__Clostridia;o__Lachnospirales;f__Lachnospiraceae;g__Anaerostipes;s__Anaerostipes_hadrus|0.9434167160735295|lev_7	97	Anaerostipes	32	22	68.75	Anaerostipes_hadrus	22	68.75
sFL16S_ASV986|d__Bacteria;p__Firmicutes;c__Bacilli;o__Erysipelotrichales;f__Erysipelotrichaceae;g__Holdemania;s__Holdemania_massiliensis|0.9999858976880968|lev_7	97	Holdemania	10	10	100	Holdemania_massiliensis	7	70
sFL16S_ASV987|d__Bacteria;p__Firmicutes;c__Clostridia;o__Lachnospirales;f__Lachnospiraceae;g__uncultured;s__metagenome|0.9976356777241944|lev_7	97	uncultured	2	0	0	metagenome	0	0
sFL16S_ASV988|d__Bacteria;p__Firmicutes;c__Clostridia;o__Oscillospirales;f__Oscillospiraceae;g__Colidextribacter;s__uncultured_Flavonifractor|0.9748499927549781|lev_7	97	Colidextribacter	9	0	0	uncultured_Flavonifractor	0	0
sFL16S_ASV989|d__Bacteria;p__Firmicutes;c__Clostridia;o__Oscillospirales;f__Oscillospiraceae;g__Flavonifractor;s__Flavonifractor_plautii|0.8826287033966684|lev_7	97	Flavonifractor	31	21	67.7419	Flavonifractor_plautii	16	51.6129
sFL16S_ASV990|d__Bacteria;p__Firmicutes;c__Clostridia;o__Lachnospirales;f__Lachnospiraceae;g__Lachnoclostridium;s__metagenome|0.9847355610489382|lev_7	97	Lachnoclostridium	24	0	0	metagenome	0	0
sFL16S_ASV991|d__Bacteria;p__Firmicutes;c__Clostridia;o__Lachnospirales;f__Lachnospiraceae;g__Anaerostipes;s__Anaerostipes_hadrus|0.9635412077687892|lev_7	97	Anaerostipes	31	21	67.7419	Anaerostipes_hadrus	21	67.7419
sFL16S_ASV992|d__Bacteria;p__Firmicutes;c__Bacilli;o__Erysipelotrichales;f__Erysipelotrichaceae;g__[Clostridium]_innocuum_group|0.999999993870024|lev_6	97	[Clostridium]_innocuum_group	36	0	0	NA	0	0
sFL16S_ASV993|d__Bacteria;p__Proteobacteria;c__Gammaproteobacteria;o__Burkholderiales;f__Sutterellaceae;g__Parasutterella|0.9999999999979231|lev_6	97	Parasutterella	23	16	69.5652	NA	0	0
sFL16S_ASV994|d__Bacteria;p__Firmicutes;c__Bacilli;o__Lactobacillales;f__Streptococcaceae;g__Streptococcus|0.9999999995944455|lev_6	97	Streptococcus	211	202	95.7346	NA	0	0
sFL16S_ASV995|d__Bacteria;p__Proteobacteria;c__Gammaproteobacteria;o__Burkholderiales;f__Sutterellaceae;g__Parasutterella|0.9999999999982068|lev_6	97	Parasutterella	23	16	69.5652	NA	0	0
sFL16S_ASV996|d__Bacteria;p__Firmicutes;c__Clostridia;o__Lachnospirales;f__Lachnospiraceae;g__Blautia|0.9999958447803035|lev_6	97	Blautia	71	41	57.7465	NA	0	0
sFL16S_ASV997|d__Bacteria;p__Firmicutes;c__Clostridia;o__Oscillospirales;f__Ruminococcaceae;g__Incertae_Sedis;s__uncultured_organism|0.7457513345211464|lev_7	97	Incertae_Sedis	0	0	0	uncultured_organism	0	0
sFL16S_ASV998|d__Bacteria;p__Firmicutes;c__Clostridia;o__Lachnospirales;f__Lachnospiraceae;g__Lachnoclostridium;s__[Clostridium]_citroniae|0.7778810702810339|lev_7	97	Lachnoclostridium	49	0	0	[Clostridium]_citroniae	2	4.08163
sFL16S_ASV999|d__Bacteria;p__Firmicutes;c__Clostridia;o__Lachnospirales;f__Lachnospiraceae;g__[Ruminococcus]_gauvreauii_group|0.9999153134048697|lev_6	97	[Ruminococcus]_gauvreauii_group	11	0	0	NA	0	0
sFL16S_ASV1000|d__Bacteria;p__Firmicutes;c__Clostridia;o__Oscillospirales;f__Oscillospiraceae;g__Flavonifractor;s__uncultured_bacterium|0.9597078740198811|lev_7	97	Flavonifractor	30	19	63.3333	uncultured_bacterium	0	0
sFL16S_ASV1001|d__Bacteria;p__Firmicutes;c__Clostridia;o__Lachnospirales;f__Lachnospiraceae;g__Lachnospiraceae_FCS020_group;s__uncultured_organism|0.941118692627647|lev_7	97	Lachnospiraceae_FCS020_group	0	0	0	uncultured_organism	0	0
sFL16S_ASV1002|d__Bacteria;p__Firmicutes;c__Clostridia;o__Oscillospirales;f__Oscillospiraceae;g__Flavonifractor;s__Flavonifractor_plautii|0.9498939678131417|lev_7	97	Flavonifractor	31	21	67.7419	Flavonifractor_plautii	16	51.6129
sFL16S_ASV1003|d__Bacteria;p__Firmicutes;c__Clostridia;o__Christensenellales;f__Christensenellaceae;g__Christensenellaceae_R-7_group;s__uncultured_marine|0.9999712335962249|lev_7	97	Christensenellaceae_R-7_group	0	0	0	uncultured_marine	0	0
sFL16S_ASV1004|d__Bacteria;p__Firmicutes;c__Clostridia;o__Oscillospirales;f__Ruminococcaceae;g__uncultured;s__uncultured_organism|0.7073985530354321|lev_7	97	uncultured	0	0	0	uncultured_organism	0	0
sFL16S_ASV1006|d__Bacteria;p__Firmicutes;c__Clostridia;o__Lachnospirales;f__Lachnospiraceae;g__Lachnoclostridium|0.9997947251989265|lev_6	97	Lachnoclostridium	49	0	0	NA	0	0
sFL16S_ASV1007|d__Bacteria;p__Firmicutes;c__Clostridia;o__Oscillospirales;f__Butyricicoccaceae;g__Butyricicoccus;s__uncultured_bacterium|0.9673468400478421|lev_7	97	Butyricicoccus	22	16	72.7273	uncultured_bacterium	0	0
sFL16S_ASV1008|d__Bacteria;p__Firmicutes;c__Clostridia;o__Oscillospirales;f__Oscillospiraceae;g__UCG-005;s__uncultured_organism|0.7814634836225345|lev_7	97	UCG-005	0	0	0	uncultured_organism	0	0
sFL16S_ASV1009|d__Bacteria;p__Firmicutes;c__Clostridia;o__Lachnospirales;f__Lachnospiraceae;g__Agathobacter;s__Eubacterium_ramulus|0.9999845618126222|lev_7	97	Agathobacter	11	0	0	Eubacterium_ramulus	9	81.8182
sFL16S_ASV1010|d__Bacteria;p__Firmicutes;c__Clostridia;o__Lachnospirales;f__Lachnospiraceae;g__uncultured;s__metagenome|0.9816924997818859|lev_7	97	uncultured	0	0	0	metagenome	0	0
sFL16S_ASV1011|d__Bacteria;p__Firmicutes;c__Clostridia;o__Oscillospirales;f__Oscillospiraceae;g__UCG-003;s__metagenome|0.7939168531774262|lev_7	97	UCG-003	0	0	0	metagenome	0	0
sFL16S_ASV1012|d__Bacteria;p__Firmicutes;c__Clostridia;o__Peptostreptococcales-Tissierellales;f__Peptostreptococcaceae;g__Clostridioides|0.9999999978118242|lev_6	97	Clostridioides	250	250	100	NA	0	0
sFL16S_ASV1013|d__Bacteria;p__Firmicutes;c__Clostridia;o__Lachnospirales;f__Lachnospiraceae;g__Blautia|0.9999944478716347|lev_6	97	Blautia	74	41	55.4054	NA	0	0
sFL16S_ASV1014|d__Bacteria;p__Firmicutes;c__Clostridia;o__Lachnospirales;f__Lachnospiraceae;g__Blautia;s__Blautia_sp.|0.995159898091501|lev_7	97	Blautia	10	4	40	Blautia_sp.	0	0
sFL16S_ASV1016|d__Bacteria;p__Actinobacteriota;c__Coriobacteriia;o__Coriobacteriales;f__Eggerthellaceae;g__Eggerthella|0.9999999893983784|lev_6	97	Eggerthella	46	43	93.4783	NA	0	0
sFL16S_ASV1017|d__Bacteria;p__Firmicutes;c__Clostridia;o__Lachnospirales;f__Lachnospiraceae;g__[Eubacterium]_hallii_group|0.9999999996421464|lev_6	97	[Eubacterium]_hallii_group	9	0	0	NA	0	0
sFL16S_ASV1018|d__Bacteria;p__Firmicutes;c__Clostridia;o__Oscillospirales;f__Oscillospiraceae;g__uncultured;s__Clostridium_sp.|0.9948240890320115|lev_7	97	uncultured	5	0	0	Clostridium_sp.	0	0
sFL16S_ASV1019|d__Bacteria;p__Firmicutes;c__Clostridia;o__Lachnospirales;f__Lachnospiraceae;g__[Eubacterium]_hallii_group|0.9999999976555138|lev_6	97	[Eubacterium]_hallii_group	8	0	0	NA	0	0
sFL16S_ASV1020|d__Bacteria;p__Actinobacteriota;c__Actinobacteria;o__Bifidobacteriales;f__Bifidobacteriaceae;g__Bifidobacterium;s__Bifidobacterium_pseudocatenulatum|0.9764405339880867|lev_7	97	Bifidobacterium	92	0	0	Bifidobacterium_pseudocatenulatum	0	0
sFL16S_ASV1021|d__Bacteria;p__Firmicutes;c__Clostridia;o__Oscillospirales;f__[Eubacterium]_coprostanoligenes_group;g__[Eubacterium]_coprostanoligenes_group|0.888090333018604|lev_6	97	[Eubacterium]_coprostanoligenes_group	0	0	0	NA	0	0
sFL16S_ASV1022|d__Bacteria;p__Firmicutes;c__Clostridia;o__Peptostreptococcales-Tissierellales;f__Anaerovoracaceae;g__[Eubacterium]_nodatum_group;s__Ihubacter_massiliensis|0.9999960716582302|lev_7	97	[Eubacterium]_nodatum_group	0	0	0	Ihubacter_massiliensis	0	0
sFL16S_ASV1023|d__Bacteria;p__Firmicutes;c__Clostridia;o__Lachnospirales;f__Lachnospiraceae;g__Blautia|0.9999951141784655|lev_6	97	Blautia	49	41	83.6735	NA	0	0
sFL16S_ASV1024|d__Bacteria;p__Firmicutes;c__Clostridia;o__Oscillospirales;f__Oscillospiraceae;g__Colidextribacter;s__gut_metagenome|0.9966954991904915|lev_7	97	Colidextribacter	9	0	0	gut_metagenome	0	0
sFL16S_ASV1025|d__Bacteria;p__Firmicutes;c__Clostridia;o__Lachnospirales;f__Lachnospiraceae;g__Blautia;s__uncultured_organism|0.8302218097962977|lev_7	97	Blautia	8	5	62.5	uncultured_organism	0	0
sFL16S_ASV1026|d__Bacteria;p__Firmicutes;c__Negativicutes;o__Veillonellales-Selenomonadales;f__Veillonellaceae;g__Veillonella;s__Veillonella_parvula|0.7345202626285392|lev_7	97	Veillonella	59	54	91.5254	Veillonella_parvula	13	22.0339
sFL16S_ASV1027|d__Bacteria;p__Firmicutes;c__Clostridia;o__Oscillospirales;f__Ruminococcaceae;g__Candidatus_Soleaferrea;s__uncultured_Anaerotruncus|0.9999999388618354|lev_7	97	Candidatus_Soleaferrea	2	0	0	uncultured_Anaerotruncus	0	0
sFL16S_ASV1028|d__Bacteria;p__Firmicutes;c__Clostridia;o__Oscillospirales;f__Ruminococcaceae;g__uncultured;s__uncultured_bacterium|0.7168090581045957|lev_7	97	uncultured	0	0	0	uncultured_bacterium	0	0
sFL16S_ASV1029|d__Bacteria;p__Firmicutes;c__Bacilli;o__Erysipelotrichales;f__Erysipelatoclostridiaceae;g__Erysipelatoclostridium;s__Massiliomicrobiota_timonensis|0.999999895175142|lev_7	97	Erysipelatoclostridium	7	0	0	Massiliomicrobiota_timonensis	0	0
sFL16S_ASV1030|d__Bacteria;p__Firmicutes;c__Clostridia;o__Lachnospirales;f__Lachnospiraceae;g__Lactonifactor;s__Lactonifactor_longoviformis|0.9993921337329474|lev_7	97	Lactonifactor	10	10	100	Lactonifactor_longoviformis	3	30
sFL16S_ASV1032|d__Bacteria;p__Firmicutes;c__Clostridia;o__Lachnospirales;f__Lachnospiraceae;g__Blautia|0.9999911707899954|lev_6	97	Blautia	46	42	91.3043	NA	0	0
sFL16S_ASV1033|d__Bacteria;p__Firmicutes;c__Clostridia;o__Oscillospirales;f__Oscillospiraceae;g__uncultured;s__uncultured_bacterium|0.8303969909021646|lev_7	97	uncultured	0	0	0	uncultured_bacterium	0	0
sFL16S_ASV1034|d__Bacteria;p__Firmicutes;c__Clostridia;o__Oscillospirales;f__Oscillospiraceae;g__Oscillibacter|0.7806255476593605|lev_6	97	Oscillibacter	5	2	40	NA	0	0
sFL16S_ASV1035|d__Bacteria;p__Firmicutes;c__Bacilli;o__Erysipelotrichales;f__Erysipelatoclostridiaceae;g__Erysipelotrichaceae_UCG-003;s__gut_metagenome|0.7014021389032443|lev_7	97	Erysipelotrichaceae_UCG-003	44	0	0	gut_metagenome	0	0
sFL16S_ASV1036|d__Bacteria;p__Firmicutes;c__Clostridia;o__Monoglobales;f__Monoglobaceae;g__Monoglobus;s__Monoglobus_pectinilyticus|0.9428595932396215|lev_7	97	Monoglobus	2	0	0	Monoglobus_pectinilyticus	0	0
sFL16S_ASV1037|d__Bacteria;p__Firmicutes;c__Clostridia;o__Lachnospirales;f__Lachnospiraceae;g__[Eubacterium]_hallii_group|0.9999999992478007|lev_6	97	[Eubacterium]_hallii_group	9	0	0	NA	0	0
sFL16S_ASV1038|d__Bacteria;p__Firmicutes;c__Clostridia;o__Oscillospirales;f__Butyricicoccaceae;g__Butyricicoccus|0.99999172870274|lev_6	97	Butyricicoccus	4	3	75	NA	0	0
sFL16S_ASV1039|d__Bacteria;p__Firmicutes;c__Clostridia;o__Oscillospirales;f__Ruminococcaceae;g__uncultured;s__uncultured_bacterium|0.7348264091040423|lev_7	97	uncultured	0	0	0	uncultured_bacterium	0	0
sFL16S_ASV1040|d__Bacteria;p__Firmicutes;c__Clostridia;o__Lachnospirales;f__Lachnospiraceae;g__[Eubacterium]_eligens_group;s__[Eubacterium]_eligens|0.7097815245383406|lev_7	97	[Eubacterium]_eligens_group	20	0	0	[Eubacterium]_eligens	14	70
sFL16S_ASV1041|d__Bacteria;p__Firmicutes;c__Clostridia;o__Lachnospirales;f__Lachnospiraceae;g__Lachnospiraceae_UCG-010;s__metagenome|0.7581375049121354|lev_7	97	Lachnospiraceae_UCG-010	0	0	0	metagenome	0	0
*NA: Undefined strains at the species level
